# Supplementary material for: Acclimation of E miliania huxleyi (1516) to nutrient limitation involves precise modification of the proteome to scavenge alternative sources of N and P
Source: Environ Microbiol. 2015 Aug 17;17(10):4050–62. doi: 10.1111/1462-2920.12957 (PMC4989451; doi:10.1111/1462-2920.12957)
Supplement: Supplementary file 1 — Table S1. Normalized spectral counts for all detected proteins (each biological replicate presented is the mean of three technical replicates). [file EMI-17-4050-s001.xlsx]

## Sheet: Sheet1
Table S1. Normalised spectral counts for all detected proteins (each biological replicate presented is the mean of 3 technical replicates)
	N-Limited			Nutrient Replete				P-Limited
Protein id ids beginning with numbers are from E.huxleyi 1516 genome (http://genome.jgi-psf.org/Emihu1/Emihu1.home.html). ids beginiing with letters are from UniProt (www.uniprot.org).	NL1	NL2	NL3	R1	R2	R3	R4	PL1	PL2	PL3	PL4
Light harvesting
Light Harvesting (diatom/hapto grp I)
459601	23.2565	27.0423	30.3059	22.4842	27.5716	23.0235	33.0646	25.7872	20.0242	27.4144	19.5181
67603	14.3045	17.4862	16.3987	26.0784	20.2108	27.1201	21.2903	27.4799	29.1729	28.387	28.8231
432006	10.6354	19.0604	17.5851	14.8525	14.9757	14.9487	17.5967	34.5697	29.8344	25.0282	20.5694
438462	15.3816	15.7826	13.7589	18.7041	16.9553	22.013	19.6739	18.693	20.4495	25.5692	15.2727
415729	12.8992	13.3166	14.3247	10.7054	11.9852	10.8265	15.6908	21.7396	16.0074	20.316	14.5052
433058	8.13552	7.44961	7.58027	8.10486	7.53146	7.46921	6.93621	7.67849	6.96846	8.74044	9.49745
362550	4.72271	4.55259	4.61716	3.1779	4.03126	5.98393	5.94476	7.67707	5.88663	8.53098	8.16153
443305	5.17035	4.77321	4.89991	5.8296	3.99143	4.23795	4.26288	5.72568	6.59151	5.44991	7.60005
435472	1.61537	2.12641	2.05572	2.18045	2.12627	2.25196	2.02519	2.26141	2.56425	2.3388	2.20857
356694	0.305472	0.299762	0.333225	2.50414	1.13295	3.56172	2.58006	2.89892	2.61954	1.36794	1.10428
422150	0.822353	0.876555	1.14833	0.605628	0.15047	1.1893	0.356774	2.33356	1.99562	1.91805	2.84958
419663/75517	1.29933	1.02644	1.67202	0.471253	0.15047	0.700389	1.08473	1.69606	1.99562	1.33335	1.95128
461003	0.487545	1.09998	0.740776	0.134375	0.367989	0.150796	0.371179	0.729096	0.21721	0.947188	0.231634
64682	0.326615	0	0.714153	0	0	0	0	0.546469	0.374913	0	0.564967
363095	0.152736	0	0	0	0	0.736912	0	0.327488	0	0.181244	0
65742	0	0	0	0	0	0	0	0.182628	0	0	0
Light Harvesting (diatom/hapto grp II)
417035/312310	9.45919	24.4014	20.5711	9.8511	20.5619	22.4925	18.4928	26.2032	27.7062	23.4563	20.0262
211477/419362	16.7504	18.0493	16.7935	14.7919	17.4591	21.2661	19.1969	19.0752	18.1054	15.5993	14.2831
433847	10.4417	13.3001	11.8642	17.2474	12.1611	14.7979	14.0705	14.8643	19.8594	17.7568	24.4076
435222	8.02851	14.0707	15.5712	9.8555	10.7978	10.7108	13.6205	21.8278	9.50092	13.9572	11.5856
358662/355940	7.8734	7.05358	6.87755	5.18253	4.61677	6.52025	5.58798	12.3716	9.86957	12.3615	15.5717
443878/366130/471734	6.49901	5.9888	7.14609	5.26541	3.5564	5.40457	6.72371	14.1825	15.4463	9.54647	7.73257
70030	2.43772	3.0201	4.91412	2.96221	5.48509	4.02177	4.05321	4.23169	5.35401	3.93532	5.62312
446310	2.9147	2.87989	3.17742	2.89408	2.38362	2.59626	2.4358	3.37465	4.187	2.89982	5.18459
360421	3.20378	3.55296	3.2279	1.99301	2.13888	2.59008	3.27142	2.95415	2.80496	2.70128	3.77263
437015	1.79744	1.97653	2.10619	1.77732	1.48456	1.37662	1.07032	1.2581	2.40029	1.7541	2.92563
441864	1.79744	1.42654	2.32328	1.85864	1.26705	1.92621	1.09913	1.23921	1.29074	0.362489	0.231634
Light Harvesting (LhcZ)
451739	6.34627	7.49355	7.89553	7.17743	7.13449	9.37688	11.1875	11.1244	16.3372	9.39615	8.24107
434226	5.06809	6.60266	4.15914	8.32055	6.61979	7.64417	6.95062	5.25333	6.99821	6.46174	5.46753
356951	1.63414	1.20312	1.72249	1.31926	0.832007	1.73889	1.2434	1.23921	1.3205	0.947188	1.31027
203047	0	0.176686	0	0.726816	0.788415	0	0.515445	0.948077	0.892335	0.204915	1.33592
358243	0	0	0	0	0	0.301592	0.158671	0	0	0	0
76288	0	0	0	0	0.435038	0.338115	0.396205	0.565353	0.675125	0.204915	0
Light Harvesting (LI818)
470051/ 436450	43.0596	64.1894	62.8325	52.2629	53.0754	49.5219	54.6673	71.8206	80.0628	76.3751	99.1379
416733/460117	4.95075	10.4835	5.91102	7.59185	7.19069	7.91542	7.57374	18.9289	18.0603	20.2532	32.0846
422697	4.84611	7.74937	10.5424	5.43778	7.25774	7.49899	7.20256	10.4675	10.6955	6.23315	9.31621
419207	4.05309	5.22005	7.08043	4.0259	4.38288	3.62858	4.91103	7.73372	6.18058	6.57834	10.6787
217340	5.81301	4.17648	5.4236	3.02845	4.76724	3.9667	6.51404	7.31323	7.912	6.07558	6.47012
430242	0.648475	1.3234	0.166612	1.06369	1.71469	1.0385	1.54917	2.55451	3.07541	2.14026	1.847
45605	0.343002	1.09998	0.957863	1.58801	1.07675	1.37662	1.13856	0.89284	1.35025	0.988154	0
45662	0.316044	0.326566	0.523689	0.794945	0.966105	1.03232	0.198103	0	0.404667	0.198539	0
69651	0	0	0	0.202504	0.217519	0	0.198103	0	0	0	0
Light Harvesting (Red)
358647	6.15601	6.97316	6.88997	8.93968	6.79548	7.08221	7.9017	7.20276	8.61062	8.5419	8.85643
438393	5.5263	5.77284	5.6255	7.05624	6.86253	7.45067	8.12861	7.64072	8.42317	9.38977	10.3957
414772	6.0408	6.85288	7.41365	7.54068	6.89351	8.45883	7.74303	7.27688	6.34454	7.55375	6.62312
441453	4.40667	5.51981	3.44498	2.97539	3.97506	6.13382	3.91673	5.68988	5.318	6.6539	5.46753
413829	2.41896	1.87619	1.69587	1.19807	0.792179	1.55776	1.2434	2.35245	2.58775	1.53189	3.00168
457448/455747	1.46263	1.94973	1.72249	1.77732	1.67486	1.40696	1.90595	1.69606	2.02538	2.14026	2.38631
439022	1.96075	1.24986	2.2728	1.38739	1.11658	2.11353	1.29723	1.84233	1.80816	1.35064	2.31027
Light Harvesting other
102665	1.93961	2.05287	1.26446	1.79051	1.22722	2.01014	1.29723	2.91639	1.91262	1.71313	1.7453
420185	1.46263	1.50008	1.53203	1.52176	1.67486	1.55776	1.85211	1.64082	1.80816	1.92897	2.84958
218313	1.14659	1.79985	1.31494	1.57482	0.735978	0.887708	0.410611	1.23921	1.56746	1.14573	1.10428
Photsynthetic electron transfer chain
Photosystem 1 (PS I)
Q4G3F6/Q8MAG4	1.59661	2.87582	1.81478	5.42647	2.50687	3.89983	2.05021	2.80929	4.86212	2.51366	5.90256
Q4G3F5/Q6TNW9	4.22697	5.37961	3.63545	7.80943	6.07411	8.38578	5.05908	6.29103	7.98671	6.02186	7.36842
Q4G3C1	0	0	0	0	0	0	0	0.163744	0	0.204915	0
Q4G3B5	1.47083	1.50008	1.14833	1.45363	1.67486	1.55776	1.12416	1.09435	0.862582	1.1694	1.10428
Q4G369	3.54678	3.64923	4.49236	3.31227	3.62345	3.59824	2.77817	2.98854	3.60803	1.70675	2.74788
Q4G3B9	3.10734	3.67323	4.61716	4.41584	4.99737	3.45363	4.71292	4.12121	4.86008	4.45538	4.59488
Photosystem 2 (PS II)
Q4G3F2/Q2WEF4	4.0449	4.50585	3.77544	5.37153	3.58362	4.75102	3.48109	3.1906	4.05075	2.92987	4.36325
Q4G3C5/Q2WEE9	13.6431	18.7931	15.0264	29.7828	20.6206	23.814	15.7784	19.3697	23.4399	17.3925	31.441
Q4G396	8.82391	14.5499	10.9357	14.595	13.0725	14.4419	12.2723	13.8596	16.0647	14.2122	19.9718
Q4G395	8.94968	10.7723	8.99616	13.1945	11.4667	12.9386	8.54985	9.64538	12.8274	10.8807	13.9906
Q49QW8/Q4G380	0.163307	0.449643	0.815103	0	0	0.301592	0	0	0.187457	0	0
Q4G3C2	1.4814	1.64996	1.36541	0.92932	1.82533	1.55776	1.08473	0.911724	0.862582	1.14573	1.18033
Q4G368	8.43993	9.58289	8.4638	11.771	8.39953	8.84583	11.0577	11.2338	11.8375	14.1949	6.31453
Cytochrome b6/f complex
Q4G3D7	7.63159	8.25262	8.51151	12.0303	7.13625	7.7399	9.59608	5.36042	8.07175	7.47994	6.47012
Q4G3F8	4.76843	4.25003	3.11453	2.12551	2.98174	5.44052	2.52907	2.97304	3.26913	2.14026	4.15985
Q4G3F7	2.29318	1.64996	1.69587	1.57482	1.64764	2.7774	1.89154	2.04243	0.975337	0.77232	1.7453
Electron Transport Chain
361737	19.5287	21.176	18.8208	23.4258	24.1409	23.6376	25.5494	21.0832	24.1322	18.9862	16.6785
432385	21.3251	19.6154	28.0248	23.3476	14.8007	11.3581	21.4327	19.5839	19.01	19.8688	8.73864
432789	6.96779	6.32283	5.90548	7.83611	8.11697	7.05187	7.48047	6.82003	8.83613	8.37795	10.165
436606	8.23778	6.10221	5.09315	2.65358	2.91845	3.38676	1.2578	7.8597	2.93916	2.13388	8.00943
311819/441440	4.3398	5.30327	4.70668	2.7597	1.80188	3.64095	4.24848	2.40627	2.75171	1.95264	2.31027
Q6RFH3/Q6VED9	3.54678	3.40307	3.36511	2.08595	1.11658	2.66313	0.940461	1.56867	0.675125	0.988154	2.51625
62759	2.44829	1.27666	2.07957	1.65614	1.45734	1.59428	1.45591	1.13071	1.53771	1.1694	1.10428
373005	1.50016	1.47328	1.53203	0.92932	0.708758	0.700389	1.08473	1.27698	0.675125	1.18669	0.796602
198750	1.12783	1.05324	1.14833	0.726816	1.11658	0.706571	0.583687	1.07547	0.945583	1.7541	1.41197
Q6VEE7	0.975089	1.50008	0.380929	0.403124	0	0	0	0.966961	0.404667	0.181244	0
437738	0.334808	0.699869	0.600787	1.06369	0.899056	0.519252	0.569282	0	0	0	0
438265	0.316044	0.149881	0.550312	0.524312	0	0	0.515445	0.565353	0	0	0
417113	0.163307	0.149881	0.380929	0.403124	0	0.181137	0.212508	0.654976	0.187457	0	0
370251	0.152736	0.149881	0.166612	0.134375	0.15047	0.150796	0	0	0	0	0
417816
ATP synthase
Q4G397	24.1634	23.1176	26.7008	37.575	31.2918	38.6205	33.2261	24.6173	32.2101	29.3944	32.1915
Q4G3C8	90.199	91.1753	90.0731	110.78	124.235	120.705	143.326	117.639	122.593	129.823	93.8224
Q4G398	9.85791	10.676	10.0702	13.5976	13.3319	13.4034	13.1695	9.97483	12.144	10.4599	10.783
Q4G3C9	1.45206	0.523184	0.981715	1.45363	1.26705	1.49089	1.2578	1.6597	1.05004	0.970859	0
Q4G399	3.54678	3.82871	4.08758	5.23716	6.67223	6.71994	5.21396	7.40482	7.17737	3.85793	5.6257
Q4G3A0	8.45976	8.22989	8.63631	6.75892	10.6511	11.6047	9.19894	9.73783	12.3397	11.8388	9.39575
Q6VED8	1.97714	2.15322	0.764628	1.31926	0.708758	1.00816	0.158671	3.02686	1.72516	0.584699	3.31285
362112/445169	45.7296	42.5526	43.5528	36.2353	38.7394	33.6689	39.5517	38.6232	38.4738	45.4189	47.4086
433142	37.6453	39.9039	39.3203	28.8133	31.0831	33.6836	32.6509	30.5992	33.4645	40.2149	39.9872
435128	31.7047	32.5201	37.451	26.847	31.2079	29.6454	30.6902	22.0307	26.8473	26.8251	26.9052
461699	20.4663	17.3915	20.5157	24.67	23.4029	23.6181	25.6524	18.363	24.0023	21.4117	21.841
432823	10.0212	9.53208	8.18105	7.14886	6.18476	7.5346	5.41207	4.92246	5.401	5.81694	8.16153
413949	6.31694	7.05917	4.70945	5.95079	4.31583	5.85639	3.85227	3.35576	4.23821	5.08105	7.13588
352634	5.68723	4.68533	5.30746	3.86484	2.99811	3.55554	2.54063	2.36992	1.80816	2.29783	3.77263
359783	4.49492	3.64923	1.86525	3.97096	2.75161	3.07899	1.2434	2.42515	1.62071	2.13388	3.18292
61253	4.39028	4.52298	3.56112	2.24669	1.56799	1.49707	1.45591	1.80456	1.72516	2.14026	4.10596
425833/420005	4.0449	4.0026	3.99252	2.69157	2.34379	1.70855	2.13002	0.856487	0.945583	0.958106	2.51625
70361	2.10292	2.37664	2.92129	1.58801	2.45067	2.04049	2.07902	2.44404	2.15958	2.71858	0.926537
433060	2.60922	2.85309	2.2728	2.26176	1.94858	1.04469	1.28283	1.76821	1.29074	2.30421	2.64618
456269	3.41519	1.37981	2.33569	0.861191	1.11658	0.670048	1.45591	1.91504	1.35025	1.37431	1.97693
364707	1.45206	1.47328	1.91296	1.18488	1.11658	1.22582	1.13856	1.13071	1.35025	1.1694	1.7453
355949	1.60718	1.39974	1.14833	1.18488	1.11658	1.3401	0.767384	0.729096	0.945583	0.783238	0
246317/234642	0.822353	0.373303	1.12448	0.726816	0.859228	0.519252	0.727953	0.948077	0.892335	0.988154	0.463268
457332	1.14659	1.27666	0	0	0	0.482729	0	0.163744	0	0	0
349242	0.458209	0.299762	0	0.268749	0.45141	0.301592	0	0.510116	0	0	0
95543	0.964518	0.299762	0	0	0	0	0.317342	0	0	0.204915	0
107905	0.171501	0	0	0.458067	0.190299	0.519252	0.727953	0	0	0	0
203188	0	0	0	0.134375	0	0	0	0.327488	0	0.204915	0
99823	0.171501	0	0	0	0	0	0	0	0	0	0
64876	0	0	0	0.134375	0	0	0	0	0	0	0
Calvin Cycle
436550	46.5157	59.8471	71.8683	61.8286	66.8281	52.5475	72.6855	72.9262	71.6771	66.1804	74.5251
437959	41.9968	54.0117	51.4466	66.6668	58.8722	58.2113	59.7604	73.4547	69.9679	85.2084	70.6776
Q4G3F4/Q37197	44.417	47.4003	49.4686	64.4766	63.0088	70.3626	65.7186	33.1754	47.2719	40.1457	31.776
Q4G3F3	36.582	41.2457	43.0329	53.1561	52.9101	49.6603	56.2387	37.807	41.4296	34.316	28.671
417537	43.4385	37.7358	51.5129	22.6007	40.8349	42.0167	41.346	41.5002	35.3628	40.3497	22.0857
432636	28.4221	29.9256	34.0184	32.2866	28.7461	32.5971	34.8282	39.4772	44.1349	59.8297	49.2838
441919	26.2228	23.6517	28.9643	43.8972	35.656	35.019	38.4736	19.968	26.4661	30.531	16.2027
438339/446527	9.91182	12.0992	13.6257	9.70794	9.58516	9.55184	9.94129	11.2324	9.60945	14.887	12.4487
Q4G379	7.1311	6.22936	5.47685	7.99498	6.87006	9.35272	6.64484	8.40561	6.87716	8.13844	6.6248
68485	2.91707	3.34947	5.43227	4.44409	4.39925	4.20143	4.92259	4.90555	5.69495	4.29781	6.64786
468866	4.44657	4.27403	3.43257	3.82528	3.62721	2.7774	2.90025	3.33688	5.99516	3.70673	7.41881
438704	2.14044	1.87339	1.8891	3.21777	3.1196	2.56592	4.69852	4.92443	4.23821	3.50819	3.41455
418341	2.26622	2.17315	2.4605	2.51921	2.24952	2.85663	2.38196	4.70545	2.83471	3.12387	3.3385
351398	2.44592	2.47978	3.72496	2.89408	2.3564	1.92003	1.89154	3.39212	2.75171	2.73133	4.46495
351387	2.72919	1.3262	1.952	2.70476	2.17695	2.19746	2.39637	4.35711	1.85937	2.3215	1.10428
107385	0.975089	1.20312	0.934011	1.65425	4.22156	2.59626	2.95408	0.76545	0.56237	2.54371	0.539316
121249/42846	1.3099	1.57642	1.72249	1.31926	1.49717	0.857367	0.926055	1.87869	1.94237	1.37431	1.41197
434018/259015	1.44387	2.62966	1.45493	1.30607	0.558288	1.03232	0.198103	1.13071	1.50795	1.19945	2.77353
442242	0.171501	0.149881	0.357077	0.740002	0.708758	0.488911	0.515445	1.45819	0.457915	0	0
441750	0.803588	0	0.166612	0	0	0	0.212508	0.546469	0	0.403455	0
423965	0	0	0	0.605628	0	0	0	0	0	0	0
442764	0.163307	0	0	0	0	0	0	0	0	0	0
Other photosynthesis
438165	13.1907	12.7329	17.481	30.9982	36.8289	40.7249	35.6522	12.347	14.5781	24.6921	14.6333
461307/425813	6.28416	6.37924	8.18105	8.82006	9.6179	9.85961	9.55571	8.62656	7.58204	6.43807	7.5744
Q4G340	3.37528	2.89295	2.38894	4.48208	5.24587	5.09532	5.2168	4.32272	4.67263	2.11021	4.05557
353629	0	0	0	0	0.15047	0	0	0	0	0	0
419966	2.19936	1.57922	1.78815	1.34563	1.43389	1.20637	1.00586	2.13205	3.26287	3.31603	2.08122
Q4G3A9	0.343002	0	0	0.268749	0	0	0	0	0	0	0
Q4G394	0	0	0	0.134375	0.30094	0.181137	0	0	0.270458	0	0
Carotenoids/porphyrin/pigment synthesis
432259	7.95583	5.50548	6.93178	11.2824	9.81197	10.4192	10.5847	8.2399	9.62465	6.16214	5.49577
Q4G388	5.38757	3.74957	4.32575	11.5685	10.1598	12.371	12.4954	6.1084	8.36992	7.99362	3.15726
423968	5.66846	4.22602	3.51065	6.69267	6.86253	6.10348	6.45736	4.39346	4.93479	5.02733	4.10596
437052	3.60308	3.12604	2.98419	9.33119	7.53522	6.58003	6.43233	4.39346	3.50983	5.19765	4.26155
317426	1.45444	1.87339	1.14833	6.72689	5.43993	4.09334	6.96218	6.45478	8.98554	5.71772	5.49318
448062	2.90413	2.07968	2.00524	4.68459	2.87862	2.73469	2.43296	5.76203	4.93683	4.2696	5.44188
436908	1.76811	1.57642	1.48155	3.52608	4.15451	4.05063	4.47161	2.97304	2.83471	3.47815	2.28462
421941	1.61775	1.11991	1.12448	4.15839	4.56233	3.97288	4.34175	2.49589	2.51304	2.32788	0.539316
427895	1.61537	1.94973	1.91573	2.53051	3.43315	3.83297	2.84357	3.06266	1.3717	2.03465	1.72314
113752	0	0	0	0	0	0	0	0.218981	0	1.33789	0.463268
76865/	0.171501	0	0	0	0	0	0	0	0	0	0
420555	1.11725	0.699869	1.31494	4.50846	2.96913	3.35642	4.16961	1.23921	2.91771	2.35155	0.872649
463191	1.97951	1.47608	2.98696	2.51733	1.74568	1.3946	1.62898	1.44072	1.07979	1.35064	2.05298
361296	2.12168	1.63283	1.86525	1.79051	1.65141	2.86751	2.11562	1.09294	0.892335	1.14573	0
462793	0.956325	0.176686	1.12448	2.00808	1.52439	1.56394	2.71276	2.20617	2.24259	1.17577	2.4402
74870/463658/450126	0.343002	0.400107	0.547541	1.31926	1.67486	0.519252	0.78179	0.565353	1.214	0.181244	0.231634
432924	2.40839	3.37627	2.00524	5.40952	4.72741	5.66289	5.48031	4.06739	3.9145	4.27414	1.31027
435069	0	0.149881	0.166612	1.58801	1.2126	2.26433	2.4502	1.02023	0.832828	0.567404	0.333333
63485	0.801211	0.449643	0.499837	1.20937	1.80188	1.94328	1.93192	0	0.21721	0	0
74977	0.975089	0.653133	0.93124	1.44045	1.48456	1.55776	1.28283	0.346372	0.592124	0.181244	0
444553/440259	0.152736	0.373303	0.624639	0.793062	1.30687	1.00816	0.623119	0.729096	1.35025	0.403455	0.615364
457120/456674	0.487545	0.77341	0.574164	1.30607	0.598116	0.670048	0.198103	0	0	0	0
Thioredoxin
445503/436388	0.50631	0.623529	0.574164	0.202504	0.598116	0.181137	0.554876	1.73241	1.35025	1.55556	3.85217
64001	1.77868	1.24986	0.957863	0.471253	0.491239	0.301592	0.569282	1.13071	1.07979	1.1694	0.231634
432509	0.316044	0.149881	0.333225	0.268749	0.30094	0.150796	0.476013	0.163744	0	0	0
434325	0	0	0	0	0	0.150796	0	0	0	0	0
104940/221417	0	0.523184	0	0	0	0	0.158671	0	0	0	0
250080	0	0	0.166612	0	0	0.181137	0	0	0	0	0
363806	0.152736	0.149881	0.333225	0.268749	0.15047	0	0.158671	0.510116	0.892335	0.38616	0
FtSH
416950	4.54408	7.17665	4.93618	10.0316	10.1162	9.20754	11.9693	8.20804	8.59339	7.41984	6.28888
427625	4.37389	1.39974	4.00673	4.29245	3.71439	2.85515	2.34253	1.5667	1.59095	1.35064	1.07863
Bicarbonate transporter
120259/99943/198643/200137	3.32718	3.0229	1.83863	4.26985	3.62345	2.3359	2.11846	0.528999	1.13304	0.362489	1.12993
Carbonic anhydrase
Q0ZB86	2.10292	2.20275	1.8891	5.76335	4.09831	4.68416	3.52052	4.00932	4.93479	2.56738	2.84958
436031	0	0	0	1.18488	0.558288	1.37044	0	3.15708	0.457915	0.724977	0.872649
Q0ZB85/432493/373149	2.42715	1.39974	1.67202	1.06369	0.668929	0.820844	0.926055	0.182628	0.374913	0	0
Glycolysis
454452	42.6384	55.713	63.2763	60.9157	58.1106	51.9688	57.7503	63.7769	66.3167	93.6157	88.683
437834	25.6707	37.369	35.2383	21.7963	27.8852	24.1981	22.8973	27.4126	24.784	38.2304	35.6317
420746	23.2755	17.2883	21.7356	11.9396	11.9362	15.7999	14.586	19.6749	18.0306	26.7176	17.1805
433474	6.80211	10.3513	15.7891	9.53557	19.0269	13.2602	9.76044	23.0608	21.8365	30.2432	32.0942
365175/442739	14.0743	11.3547	12.9029	10.4213	7.26502	10.3836	8.51136	11.8321	8.35536	9.70492	7.29237
444895	7.09938	5.986	5.93764	6.34072	7.72176	6.83421	6.10059	6.8375	5.42245	7.59471	5.41623
100158	5.6978	5.15338	6.43194	4.56528	6.52176	6.21866	5.67841	6.18252	6.45104	10.3133	8.26581
439060	7.75024	8.23549	10.2129	5.1257	3.77392	4.12368	2.85703	3.15566	3.34587	3.47177	3.85217
A5XB27/446110/433602	4.41486	3.92626	5.38456	1.27938	1.17278	1.71473	1.54633	5.06874	5.33945	6.75138	7.03508
438851	7.96402	4.78568	6.14053	3.00177	3.20302	3.45363	3.22915	1.23921	1.48446	2.68399	1.41197
464599	4.40904	3.49935	2.82034	5.74828	5.00113	5.13184	4.06478	0.365255	0.592124	0	0
435848	2.71624	1.64996	1.53203	1.72238	1.67486	1.56394	1.48093	4.34019	4.37446	6.47903	4.10596
70323	1.60718	2.57605	0.957863	0.592441	0.15047	0.67623	0.158671	4.64824	3.20758	7.17396	3.77612
456563	2.21812	1.44647	1.31494	2.31482	1.71846	1.52123	1.45591	2.77153	2.43004	3.46723	3.4906
44530	1.45444	0.803014	1.14833	0.808131	0.30094	0.663866	1.13856	1.13071	1.07979	1.1694	1.07863
365287/455418	0.152736	0	0.166612	0	0	0	0	0.346372	1.75492	2.70128	0.463268
63832	0	0	0.740776	0.268749	0.558288	0.881526	0.371179	0.565353	0.374913	0.561028	0.231634
104019	0	0	0	0	0	0	0	0.911724	0.187457	0.964483	1.41197
63332	0	0	0	0	0	0.181137	0	0.163744	0.270458	0.198539	0
122981/308857/56895	0	0	0	0	0.15047	0.150796	0	0.163744	0	0	0
Krebs cycle
450594	14.6345	14.209	15.4758	16.2113	20.575	17.3047	20.3211	15.7921	16.6846	18.2851	12.4548
B9X0T8	9.71574	9.81191	9.20458	24.8197	22.9117	22.9784	17.3285	12.2729	19.23	11.9682	9.14454
436533	15.1327	17.0558	19.7919	9.11361	9.46567	7.20885	6.56788	15.3899	13.9798	20.5765	27.0848
467883	19.335	13.5615	15.1491	5.76147	7.2053	6.6896	7.16313	17.7787	9.52645	12.8934	23.0026
417649/439301	12.1593	11.9754	12.98	4.91346	7.60227	5.25229	7.03043	17.0327	13.4707	17.7805	23.5163
417078	9.30112	9.45854	8.41333	8.97892	8.01185	8.0771	10.3384	8.58683	8.44666	9.34881	7.95904
448908	6.17477	5.67657	6.98225	6.07197	6.18476	6.42923	6.01016	3.86588	4.86008	5.051	4.87691
452597	7.96402	6.3593	4.45609	2.97539	3.69049	3.19326	2.97627	4.85031	4.97284	4.85246	7.44705
439403	6.82325	5.986	6.191	4.41584	3.88079	5.26557	3.50612	3.88335	4.80058	4.84154	4.87691
451022	1.79744	3.32673	3.2279	3.86327	3.40216	2.96472	3.57436	6.36515	5.96337	9.11568	8.98378
438455	8.7758	5.28613	4.20372	4.94172	4.74378	3.38058	1.94254	1.80456	2.91145	0.776862	6.34018
359239	5.82358	5.05584	6.19377	2.41121	2.13888	2.25815	1.66841	4.33823	1.77637	3.91165	6.16243
434751	4.06367	3.90633	3.58497	3.2611	2.31657	2.01014	2.16945	2.91639	2.99445	4.08197	6.10855
428425	3.56555	3.07931	2.79649	0.806248	2.38362	2.55974	2.6339	2.09767	1.48446	1.54918	1.10428
198024	4.22697	4.10294	2.10619	0.336878	0.340769	0.181137	0.317342	2.98854	1.26725	3.48452	3.70007
66604/66621/B9X0T7	1.93961	2.79948	2.27003	2.11232	2.13888	1.90205	1.33667	0.163744	1.45471	0.403455	0.463268
448597	1.10668	0.476447	0.767399	0.403124	0.491239	0.633525	0.476013	0.491232	0.374913	0	0.231634
414497	1.16536	0	0	0.134375	0.45141	0.187319	0.158671	0	0	0	0
432409	0.479351	0	0	0	0	0	0	0	0	0	0
Other Energy Production & Conversion
439538	44.7709	51.2221	46.389	28.5461	26.9157	26.673	30.4576	32.4024	31.4224	33.6494	44.5616
415940	8.8992	9.96646	9.59417	8.90169	8.39069	11.0427	12.7261	11.1244	12.4822	10.857	13.7342
441629	9.09423	8.2595	9.32661	6.20635	6.80809	8.38726	6.85641	3.51951	4.104	8.18124	4.26155
437335	5.82358	4.70934	4.40008	3.88964	6.07788	7.65505	5.50628	8.5888	11.0213	8.70585	10.4718
465364	3.38348	4.19642	4.25142	7.44429	6.15754	6.87073	6.57944	6.10982	6.51055	6.81147	4.31194
309512/62303	7.4741	5.90839	4.82559	3.87803	3.81751	4.69652	3.58593	4.01074	4.96454	4.7942	5.46753
45312	4.05547	3.47941	4.29913	5.21078	3.99143	4.48595	4.67349	3.40958	3.48008	2.72496	2.4402
450336/427020	3.91675	2.42617	3.92097	1.61626	2.49426	2.05285	1.82708	7.02013	2.40029	6.60018	9.54784
426762	2.75377	2.27629	2.70421	2.97539	4.31583	4.70979	5.10913	1.73241	3.45863	1.90529	0.694902
436192/415968	4.53244	3.24912	4.01915	1.44045	1.85255	2.01014	1.65401	2.22506	2.7005	2.14026	3.41455
349815	1.46263	1.75311	1.48155	1.84357	1.75828	2.07701	1.29723	4.4487	2.21283	3.32695	5.41972
450514	2.43535	2.21988	1.69587	0.92932	0.708758	0.670048	1.0597	2.75406	2.75375	2.70128	6.90424
467294/350731/122986	1.14659	2.15322	1.77297	1.2662	1.86516	1.70237	1.66841	2.77153	2.64725	2.15118	2.07863
470873	1.93141	1.75311	1.17495	1.31926	1.30687	1.37662	1.50974	1.27698	1.56746	1.54918	1.33592
439725/460004	2.75377	1.57922	1.48155	2.01939	0.641709	0.977822	0.886624	0.76545	1.35025	0.77232	2.07863
449596	2.40019	2.97616	2.16908	1.11675	1.82533	1.093	0.793355	0.856487	0.457915	0.204915	0
415062	1.13602	1.64996	1.48155	0.726816	1.04953	1.37044	0.569282	1.31333	1.59095	1.1521	3.72223
Q4G389	0.621516	0.599524	0.981715	1.85676	2.15349	1.52123	1.4415	0.784333	1.53771	0.765943	0.463268
421173	0.801211	0.299762	0.499837	1.27938	0.558288	1.64169	1.97135	0.948077	1.97213	1.54918	1.18033
Q6VED6	1.29933	0.84975	0.880765	1.19807	0.558288	0.519252	0.727953	1.47708	1.72516	0.789615	1.33592
435200	0.956325	0.746606	0	0	0	0	0	2.55254	0.809334	1.55556	5.1342
44452	0.632087	0.903359	0.166612	1.85864	1.26705	1.52123	1.31164	0	0.21721	0.38616	0
105413	0.650852	0.923291	0.957863	0.524312	1.11658	0.857367	1.178	0.528999	0.621877	0.964483	0
450770	2.42715	0.803014	1.65683	0.740002	0.30094	0.374638	1.12416	0	0	0	0.564967
441105	0.326615	0.626328	0.333225	0.537499	0.30094	0.51307	0	1.47708	0.675125	0.947188	2.10687
437131	1.14659	1.09998	0.740776	1.19807	1.11658	0.525434	1.08473	0.182628	0	0	0
194900	1.78687	1.50008	1.72249	0.592441	0.558288	0.181137	0.569282	0	0.187457	0	0
122349	0.793017	0.326566	1.1217	0.539382	0.30094	0.150796	1.04529	0.911724	0.862582	0.38616	0.539316
68207	0.784823	0.699869	0.904618	0.336878	0.926277	0.700389	0	0.401609	0.704879	0	0.666667
427913	0.334808	0	0.574164	0.726816	0.899056	0.706571	0.569282	0.346372	0.404667	0.584699	0
449695	0.975089	0.476447	0.93124	0	0.30094	0.670048	0.317342	0	0	0	0
354280	0.841118	0.653133	0.190464	0	0.491239	0.519252	0.317342	0.163744	0.404667	0	0.231634
100710	0.487545	0.503252	0.523689	0.471253	0.30094	0.549593	0.410611	0	0	0	0
432459	0.956325	0.299762	0	0.268749	0.15047	0.150796	0.317342	0.729096	0	0	0
430456/469568/	1.13602	0.176686	0.904618	0.202504	0	0	0.752979	0	0	0	0
44801	0.152736	0.299762	0.166612	0.336878	0.340769	0.338115	0.569282	0	0.21721	0	0
308170	0	0	0	0.92932	0.15047	0.670048	0.317342	0	0	0	0
422534	0	0	0	0.268749	0.30094	0.181137	0	0	0.540916	0.409831	0.615364
426989	1.11963	0.476447	0	0	0	0	0	0	0	0	0
68285	0	0	0	0	0.30094	0.181137	0	0	0	0.584699	0
443406	0.334808	0.623529	0	0	0	0	0	0	0	0	0
365969/215087	0	0.176686	0.166612	0	0	0	0.158671	0	0	0.181244	0
122003	0.316044	0.149881	0.166612	0	0	0	0	0	0	0	0
309009	0.324237	0	0.190464	0	0	0.187319	0	0	0	0	0
443451/222146/108238	0	0	0	0	0	0	0	0	0	0	0.641015
116253/95427	0	0	0	0	0	0	0	0	0	0	0.615364
196115	0	0.353371	0	0	0	0	0	0	0	0	0
245338/449485/254780	0	0	0	0	0	0	0.212508	0	0	0	0
309643	0.171501	0	0	0	0	0	0	0	0	0	0
432184	0	0	0	0	0.190299	0	0	0	0	0	0
460094	0	0	0	0	0	0	0	0	0	0	0.333333
443869	0	0	0.166612	0	0	0	0	0	0	0	0
Amino acid metabolism
465676	5.34423	7.35894	6.32822	15.6832	16.0182	18.5243	14.9966	6.65487	13.6264	11.2669	6.21632
452198	7.62921	9.80632	8.51705	8.53279	8.54116	10.8024	10.8135	12.7841	12.3972	11.5	16.4821
442074	10.3666	10.3323	12.1736	7.67505	6.33899	5.65109	6.84295	13.3461	10.0951	13.204	21.2009
423073/463726	7.26982	9.10517	7.64039	13.2623	12.279	11.6279	10.4029	3.57474	9.2325	3.88798	0.694902
432606	8.3847	7.23179	7.9612	6.27071	5.92741	7.50426	7.08142	10.8299	8.98554	7.74137	16.0975
456646	5.52392	6.76967	7.05658	8.91488	7.00039	7.1903	9.76538	8.5888	9.8287	9.39161	9.51961
66467	1.44387	2.09961	1.93958	11.6727	11.019	9.95591	11.2385	3.73849	6.23179	3.67214	5.2359
460677	5.98689	6.48238	5.40841	5.07453	4.54972	4.05063	5.70438	5.10509	5.42245	6.8051	6.8795
433725	5.13282	4.10167	4.01325	7.40065	6.71959	5.69232	4.67065	4.04709	3.72078	4.82425	2.74788
439740	2.59046	3.12604	2.62711	7.53691	6.11947	7.17851	4.08981	3.33688	6.28504	2.52004	3.74788
435273	4.72271	4.50585	4.22757	3.97096	3.66704	3.59206	2.76755	3.50062	2.26608	2.74863	1.46327
437487	1.75991	2.84621	1.8891	4.80578	4.24878	3.78556	3.75806	3.40958	3.938	4.49635	5.00426
429767/364663	3.40224	3.92626	3.42113	3.1779	3.17204	3.06663	4.03881	3.73849	3.10517	3.12203	4.26155
460946	4.53244	3.80318	6.36628	3.63596	3.84096	3.07899	3.52052	1.09435	2.83471	1.35702	1.10428
448960/460075	2.75377	3.52335	3.25452	3.29909	2.83503	4.00322	3.21475	2.3888	3.24142	2.12296	2.82393
438904	2.76196	2.75274	2.65373	2.97539	2.96913	2.71053	3.21759	2.97162	2.7752	3.09382	3.64618
455470	1.93141	3.10331	2.51374	3.09658	3.15943	2.96472	1.81268	3.42847	2.83675	3.68944	2.20857
471108/437840/	2.28499	2.34983	2.8442	2.71983	2.79144	2.68637	2.4358	3.19202	1.94237	2.51366	1.97693
420632	0.632087	1.22305	1.34156	4.6714	4.24878	3.19944	3.93113	1.69606	2.31729	1.93534	0.872649
453525	2.57989	1.90299	2.27003	3.17601	2.31657	2.5294	2.01078	2.04243	2.02538	1.95901	1.95128
454560	1.60718	1.54962	1.83586	3.09658	3.28268	2.19128	2.71371	2.31468	2.91771	1.72588	2.07863
422537	2.88774	2.65239	2.16908	2.07245	2.12627	1.68439	2.54063	2.95415	1.13304	1.56648	2.5419
453895	1.61299	1.54962	1.1511	2.90726	3.06516	2.56592	3.70422	1.36857	1.97213	1.36794	0.615364
467854	1.47083	1.20312	0.690301	2.49064	3.55464	2.38478	1.91751	2.16982	2.07658	1.57285	0.694902
449277	1.63414	1.47328	1.86525	2.50414	2.87486	2.55356	2.10405	0.74798	1.62071	2.53096	0.307682
430738	1.77868	1.353	1.28832	2.38295	2.77883	2.59626	2.59447	0.948077	1.53771	1.1694	1.20598
437725	2.29556	1.37981	1.48155	2.04607	1.26705	1.85935	1.70785	2.64413	1.53771	1.92897	1.46327
455965	1.46263	1.42654	1.69864	1.06369	0.899056	1.3828	0.78179	3.48174	2.75375	2.13388	2.4906
452985	1.96894	2.17315	1.36541	2.16726	1.26705	1.88969	1.45591	1.87869	1.62071	1.35064	1.7453
434425	1.1384	0.923291	1.14833	2.45108	2.94191	2.86751	2.41077	0.784333	1.75492	0.584699	1.41197
468689	2.10529	1.39974	1.36541	1.72238	1.67486	1.55776	1.45591	1.64082	1.56746	1.77139	1.6436
462938	2.12168	0.673065	1.48155	1.46682	1.56799	1.52742	1.2434	1.34772	2.04887	1.93534	1.18033
68131	2.21812	1.29659	0.880765	2.19363	1.86893	1.48471	2.13002	0.67386	1.07979	0.742272	0.564967
461918	2.60103	2.45018	1.72249	0.471253	0.625337	0.368456	0.515445	1.78765	0.728373	2.74679	0.231634
421960	1.28056	1.3234	0.981715	2.19363	2.09905	1.73889	1.49534	0	0.187457	0	0.231634
427526	1.44625	2.52932	0.856913	1.31737	0.60188	1.64169	0.317342	0.163744	0.996791	0.970859	0
62327/122172	0.152736	0.446844	0.190464	1.18488	0.926277	0.663866	0.356774	2.46151	1.97213	2.3215	1.31027
212438	0.487545	1.22305	0.957863	1.52176	0.899056	1.0385	1.35107	0.565353	1.16279	1.1694	0.231634
349444	1.44387	1.02644	1.09785	1.19807	1.0097	1.00198	0.727953	0.729096	0.675125	0.601994	0
434520	0.803588	1.22993	0.714153	0.982379	0.708758	1.0385	0.78179	0.875371	1.02654	1.36156	0.231634
438290/460608	1.96313	1.37981	1.36541	0.592441	0.518459	0.525434	0.713547	0.67386	0.487668	0.765943	0.77095
70007	1.28056	0.803014	0.357077	1.25113	1.29427	1.00198	1.49534	0.382725	0.862582	0.584699	0.231634
414778/423950	1.28294	0.449643	0.166612	0.268749	0.60188	0.790503	1.03089	0.875371	0.809334	0.181244	2.95387
453474/453481/453479	0.621516	0.699869	0.740776	1.00875	0.75235	1.3401	1.2434	0.346372	0.404667	0.584699	0
96194/98651	0.487545	0.77341	0.357077	0.794945	1.04953	1.55776	0.727953	0.565353	0.404667	0.584699	0.231634
417313	0	0.149881	0	0.537499	1.35047	1.3401	2.64547	0.182628	0.404667	0.204915	0
357433	0.93756	0.299762	0.499837	0	0	0	0.317342	1.82345	1.2375	1.55556	0.564967
454120	0.163307	0.223422	0	1.77732	1.0097	0.368456	0.727953	0.984431	0.728373	0.947188	0.231634
417393	0.811782	0.876555	0.574164	0.726816	1.07675	0.639707	0.569282	0.182628	0.404667	0.181244	0.463268
432785	0.803588	0.476447	0.357077	1.45363	0.15047	2.01014	0.158671	0	0	0	0
462391	0.305472	1.09998	0.166612	0.605628	0.518459	0.820844	0	0.911724	0	0.584699	0.898301
72853	0	0	0	1.19807	0.652557	0.663866	1.09913	0.182628	0.56237	1.36339	0
456543/198402	1.46026	0.876555	0.383699	0.605628	0.558288	0.89389	0.158671	0.163744	0	0	0
465346/441448	0.659046	0.549988	0.574164	0.592441	0.558288	0.519252	0.410611	0.401609	0.21721	0.38616	0.872649
463702	0.975089	0.400107	0.166612	1.11864	0.842855	1.3401	0.396205	0	0	0	0
426730	0.650852	0.353371	0.690301	0.726816	0.190299	0.670048	0.727953	0.365255	0.540916	0.204915	0
426690/116424	0	0.373303	0.333225	0.539382	0.367989	0.150796	0.78179	0.911724	0.621877	0.783238	0
69405	0.163307	0.876555	1.31494	0.861191	0	0.814662	0.317342	0.218981	0	0	0
352050	0.487545	0.326566	0.574164	0.336878	0.340769	0.519252	0.356774	0.510116	0.187457	0.362489	0
416626	1.59898	0.84975	0.716924	0.134375	0	0.519252	0	0	0	0	0
447795	0.343002	1.27666	0	0	0.45141	0.150796	0.158671	0.382725	0	0.988154	0
414417	0.964518	0.176686	0.357077	0.268749	0.558288	0.700389	0.158671	0	0	0	0
460784/427023/427030	0.621516	0.449643	0.383699	0.268749	0.30094	0.887708	0	0	0	0	0
56234/55024	0.152736	0.523184	0	0.389938	0.407818	0	0	0.382725	0.187457	0	1.25638
211619	0.62971	0.326566	0.190464	0	0	0.368456	0	0.163744	0.187457	0.789615	0
418314	0.152736	0.299762	0	0.471253	0.15047	0.301592	0.158671	0.182628	0.621877	0	0.231634
433753	0	0	0	0	0	0	0	0.948077	0.862582	0.783238	0.564967
456186	0	0	0	0.726816	0.217519	0.851185	0.317342	0	0.187457	0	0
451704	0.171501	0.549988	0	0.726816	0.340769	0.338115	0	0	0	0	0
433656	0	0	0	0.134375	0	0.374638	0	0.74798	0	0.198539	0.463268
457751/462667	0.50631	0.299762	0	0.255563	0.340769	0	0.158671	0	0	0	0
466668	0	0	0	0.808131	0.15047	0.150796	0	0	0	0	0
314166	0.163307	0.176686	0.166612	0.134375	0	0.181137	0	0	0	0	0
420567	0.152736	0	0	0	0.217519	0	0.212508	0	0	0.204915	0
461445	0	0.299762	0	0	0	0.331933	0	0	0	0	0
455777	0	0	0	0.268749	0.190299	0	0.198103	0	0	0	0
413787	0	0	0	0	0	0	0.476013	0	0	0	0
231986	0	0	0	0	0	0	0.371179	0.182628	0	0	0
439707	0.152736	0	0	0	0.15047	0.150796	0	0	0	0	0
98406	0	0	0	0.134375	0	0	0	0.346372	0	0	0
451668	0.334808	0	0.166612	0	0	0	0	0	0	0	0
427029/429366	0	0	0	0	0.367989	0	0.198103	0	0	0	0
426835	0	0	0	0	0	0	0	0	0	0.591075	0
104448	0	0	0	0	0	0	0	0.218981	0	0	0.666667
198407/105472/198499	0.316044	0.149881	0	0	0	0	0	0	0	0	0
225493	0	0	0	0.336878	0	0	0.158671	0	0	0	0
107152	0.163307	0.149881	0	0	0	0	0	0	0	0	0
468829	0	0	0	0	0	0.368456	0	0	0	0	0
462466	0	0	0	0.202504	0	0.187319	0	0	0	0	0
470913/452207	0	0	0.434174	0	0	0	0	0	0	0	0
466564	0	0	0	0	0.190299	0	0	0	0	0	0
465191	0	0	0	0.134375	0	0	0	0	0	0	0
453598	0	0.149881	0	0	0	0	0	0	0	0	0
349043	0	0	0	0	0	0	0.158671	0	0	0	0
107768	0	0	0	0	0	0	0	0	0.187457	0	0
467888/	0	0	0	0	0.190299	0	0	0	0	0	0
97687	0	0.223422	0	0	0	0	0	0	0	0	0
457242	0	0	0	0	0	0	0	0	0	0	0.333333
109612	0	0	0	0	0	0	0	0	0	0	0.307682
Nucleotide metabolism
424199	5.49696	6.62946	4.96557	10.0448	11.3996	10.3182	9.65276	8.87993	11.6051	9.8707	8.95813
444955	7.90535	6.53879	6.39942	5.11597	5.02835	6.68341	8.19402	8.02289	4.20641	6.16214	6.18718
432393	6.64593	5.47308	5.23314	4.25478	4.26515	3.54374	4.63406	8.57133	7.85454	6.58926	8.39665
465509/71074	3.23312	2.49971	2.41556	7.64648	8.92552	7.14198	6.49679	2.79041	4.10196	3.30328	2.36066
420435	5.17035	5.04897	3.58774	5.62709	5.96724	4.38875	3.73303	5.26939	3.15841	4.97544	3.3889
434127	6.00327	5.24966	4.08481	5.50591	4.45169	5.31916	3.98497	3.66437	3.938	4.26139	3.62053
60978	5.03638	4.68254	3.5345	4.06546	3.13597	3.98995	3.82346	2.69741	2.12983	2.34517	3.15726
455883	3.24951	3.07931	1.69864	4.83027	3.77392	3.31372	2.47523	1.49596	2.6175	2.95354	2.87523
65821	1.2618	1.54962	1.64816	2.7597	1.0097	2.07701	1.60017	1.31333	2.7005	2.74225	0.307682
452733/41869	2.75377	3.09924	2.52339	1.68251	1.52439	1.02614	0.371179	1.45819	1.48446	0.362489	1.90089
Q4A320	0	2.40064	1.14279	2.49284	2.22939	2.33028	1.06254	0	2.02334	1.22949	1.15817
433816	1.10906	1.42654	1.5054	0.997449	1.64764	1.37044	0.396205	1.09435	0.967037	1.36794	2.5419
365588	0.316044	1.20312	0.166612	1.26431	1.26705	1.3401	1.50974	1.31333	1.75492	1.35064	0.231634
464234	1.74934	2.14634	2.07957	1.06369	0.518459	0.452388	0	0.89284	0.675125	1.1694	1.10428
429140	2.43772	2.34983	2.07957	0.134375	0.30094	0	0.317342	1.31333	0.270458	1.18215	0.539316
423817	0.632087	0.626328	0	1.65425	1.56799	1.85935	1.2578	0	1.80816	0.561028	0.333333
204139	0.487545	0.326566	0.357077	1.10357	1.33409	1.0385	0.727953	0.382725	0.592124	0	0.231634
435744	1.12783	0.476447	0.907388	0.268749	0.15047	0.519252	0.727953	0	0.404667	0.765943	0.231634
463753	0.50631	1.02644	0.957863	0.592441	0.708758	0.488911	0.994298	0.182628	0	0.409831	0
454744	0.324237	0	0	0.942506	1.17278	0.603184	1.04529	0	0.675125	0.584699	0
442715	0	0	0.166612	0	0	0	0	1.64082	0.862582	0.765943	3.26155
444262/108739	0.487545	0.326566	0.333225	0	0	0	0	1.29445	0.967037	0.765943	1.77095
420443/421791	0.163307	0	0	1.06369	0.708758	0.784321	1.04529	0.565353	0.457915	0.204915	0
57555	1.3099	1.27666	0.333225	0	0	0	0	0.346372	0.21721	0.776862	0
456050	0.305472	0	0	1.52176	0.598116	0.97164	0.713547	0	0.187457	0	0
442264	0.832924	1.24986	0.574164	0	0	0.700389	0	0	0	0	0.77095
469173/461094	1.78687	1.353	0	0	0	0	0.158671	0	0	0	0
232505/244338	0	0.149881	0.357077	0.592441	0.407818	0.331933	0.198103	0.401609	0.592124	0	0.231634
448031	0.650852	0.353371	0.333225	0	0	0	0	0.182628	0.21721	0.379784	0.77095
431101	0.640281	0.326566	0.166612	0.268749	0.15047	0.887708	0	0	0	0	0
224437/79644	0.650852	0	0	0.134375	0	0	0.198103	0.601706	0.434421	0.584699	0.231634
438642	0	0.679937	0	0.134375	0	1.03232	0.198103	0	0	0	0
116490/231423	0	0.223422	0	0.134375	0.217519	0.150796	0.901029	0	0.675125	0	0
453099	0.305472	0	0	0.524312	0.15047	0.338115	0.158671	0.163744	0	0	0
317236/236494	0.640281	0.326566	0.380929	0	0	0	0	0.346372	0	0	0
421581	0	0	0	0.658687	0.30094	0.488911	0	0	0	0	0
458298	0.171501	0	0	0.268749	0.30094	0.488911	0	0	0	0	0
455543	0	0	0	0.66057	0	0.187319	0.371179	0	0.187457	0	0
447877/457202	0.163307	0.223422	0	0.268749	0	0	0.198103	0	0	0.198539	0
447879/225734	0.305472	0.326566	0	0	0	0	0	0	0	0	0
54112/222565	0.152736	0.176686	0.166612	0	0	0	0	0	0	0	0
66965	0.326615	0	0	0	0	0	0	0	0	0.181244	0
99818	0	0	0	0	0.30094	0	0	0	0	0	0
50708	0	0	0.217087	0	0	0	0	0	0	0.198539	0
369425	0	0	0	0	0	0	0	0.182628	0	0	0.307682
455385	0.326615	0	0	0	0	0	0	0	0	0	0
451816	0	0.353371	0	0	0	0	0	0	0	0	0
429528	0.163307	0	0	0.134375	0	0	0	0	0	0	0
463064	0.152736	0	0	0	0	0	0	0	0	0	0
200064	0	0	0	0	0	0.150796	0	0	0	0	0
63324/62433	0	0	0	0	0	0	0.158671	0	0	0	0
439540	0	0	0.166612	0	0	0	0	0	0	0	0
Fatty acid synthesis
455280	27.9169	30.8133	31.8825	41.1519	43.5847	35.4514	43.6791	35.2097	39.9245	29.7659	30.7804
432864	20.6907	18.7644	13.6648	11.6953	13.785	15.6497	13.6455	8.95264	12.3059	19.5674	12.3736
449545	8.22377	11.704	13.7502	13.7298	11.4198	8.78985	10.775	17.6116	18.0755	11.6357	15.0975
62772	13.9192	13.0383	14.0779	8.69887	9.28974	8.54894	9.31533	10.1017	9.19649	9.64666	9.39575
434881	5.27736	9.45913	12.7384	7.88697	13.2467	11.2074	11.7991	7.42315	10.6423	13.7887	11.1445
462385	5.04113	4.0294	4.15914	5.47765	5.92741	5.63873	6.35253	4.15701	3.88475	5.051	3.77612
466230	2.25803	1.84658	0.764628	4.84722	5.48861	6.97264	4.83216	2.77153	4.53842	4.21588	2.82393
434807	2.53417	3.27313	4.13528	1.72238	2.67195	1.89587	2.01078	3.33688	2.31729	3.08744	4.87691
461962	2.41896	2.05287	3.28114	3.3804	3.76131	3.09754	3.57436	2.57001	1.16279	2.48545	3.08122
365614/468817	1.10906	1.39974	1.17218	2.57039	1.94858	2.66931	2.18386	1.29445	2.59401	1.96539	2.31027
451133	1.77868	2.6496	2.46327	2.23351	1.41752	2.3786	1.49534	0.929194	1.214	1.15848	2.23331
429040	1.65872	0.979699	0.93124	1.06369	2.07183	2.5294	3.36185	1.98719	1.214	1.1521	0.564967
458074	0.326615	1.24986	1.00834	1.04862	1.86516	0.519252	1.45591	3.00939	2.67075	0.543733	3.25896
51239	0.659046	1.50008	0.764628	0.726816	0.899056	1.1893	0.926055	1.45819	2.97096	1.76047	3.95387
447603	1.46263	1.7263	1.5054	1.31926	1.60781	1.70855	1.35107	1.13071	0.728373	1.1694	1.51366
432780	1.11725	1.17632	1.074	1.19807	1.22722	0.670048	0.886624	2.22506	1.19255	1.1694	1.7453
438034	1.29933	1.05324	1.26446	0.808131	1.04953	1.73889	1.08473	1.07547	1.4035	1.34427	1.10428
463287/471046	0	0.373303	0	0.982379	1.30687	1.37662	2.54063	0.911724	2.40029	1.35064	0.231634
436143/355649	0.953947	0.999631	0.907388	1.19807	0.899056	0.670048	1.20397	1.05658	0.621877	0.789615	1.41197
432956/424263	0.677811	1.39974	0.740776	1.53495	1.22722	1.88351	0.886624	0.565353	0.675125	0.38616	0.231634
414681	0.948131	0.970027	1.09785	0.861191	0.859228	1.0385	0.940461	0.949492	0.592124	0.988154	0.796602
445262	1.14659	1.57642	1.074	1.19807	0.558288	0.301592	0.674115	0.565353	0.675125	0.601994	1.10428
414472	0.993854	0.576793	0.574164	0.982379	0.491239	1.0385	0.926055	1.51343	0.187457	1.1694	0.694902
464851	0	0	0.690301	0.793062	1.02231	0.75398	1.18956	1.29445	1.56746	0.362489	1.12993
467360/459051/460651	0.803588	1.82665	1.36541	1.06369	0.775807	0.150796	0.356774	0.565353	0.270458	0.584699	0.539316
361718	0.62971	0.699869	0.934011	0.524312	0.340769	0.51307	0.515445	1.13071	0.592124	0.970859	0.231634
450766/122630	1.77868	0.530057	0	0.537499	0.832007	0.301592	0.425016	0.729096	0.621877	0	0.231634
415523	0.487545	0.549988	0.166612	1.23794	0.966105	0.519252	0.569282	0.565353	0.945583	0.584699	0
450767	0.811782	0.549988	0.574164	0.336878	0	0.338115	0.396205	0.401609	0.270458	1.56648	0.872649
211836	0.514503	0.673065	0.550312	0.671873	0.708758	0	0.317342	0.510116	0.56237	0.379784	0.231634
471218	0.632087	0.449643	0	0.268749	0.15047	0.150796	0.158671	0.346372	1.4035	0.584699	1.53932
414354	0.498116	0	0	0.202504	0.190299	0.525434	0.396205	1.31333	0.187457	1.18215	0
432437	0	0.299762	0.574164	0.726816	0.491239	0.67623	0.767384	0	0	0	0
437926	0.650852	0.476447	0.166612	0.671873	0.15047	0.482729	0	0	0	0	0.231634
448559	1.00443	0.176686	0.383699	0	0.15047	0.331933	0	0	0	0	0
426375	0.152736	0.149881	0.166612	0.389938	0.190299	0.150796	0	0	0.270458	0.38616	0.641015
450487446972/	0.152736	0.299762	0	0.511126	0	0	0	0.163744	0.270458	0.806909	0
458646/462848	0	0	0	0.673757	0.30094	0.362274	0.371179	0.163744	0	0	0
459987	0	0	0.550312	0.268749	0.30094	0	0	0	0	0	0
194620	0.316044	0.400107	0.598016	0	0	0	0	0	0	0	0
464624	0.46878	0	0.166612	0.268749	0.217519	0	0	0	0	0	0
60986	0.152736	0.353371	0.190464	0.458067	0	0.187319	0	0	0	0	0
438954/444869	0.152736	0.446844	0.767399	0	0	0	0	0	0	0	0
58060	0	0	0	0.389938	0.340769	0.181137	0.158671	0	0	0	0
462898	0.305472	0.149881	0.333225	0	0.15047	0	0	0	0	0	0
462458/468695	0	0	0	0.268749	0.217519	0	0.212508	0	0.187457	0.181244	0
454147	0	0	0	0.740002	0	0	0	0	0	0	0
427245	0	0	0	0.268749	0	0	0	0	0	0.198539	0.463268
120795	0.324237	0.326566	0.166612	0	0	0	0	0	0	0	0
61069	0	0.326566	0.357077	0	0	0.187319	0	0	0	0	0
359474/68651	0	0	0	0.134375	0.15047	0.150796	0	0	0.21721	0	0
468049/365211	0.305472	0.149881	0	0	0.15047	0	0	0	0	0	0
213250	0	0	0.523689	0	0	0	0	0	0	0	0
457922/468588	0.324237	0	0	0	0	0.150796	0	0	0	0	0
455687	0	0	0	0.255563	0	0	0.425016	0	0	0	0
417285	0	0	0	0	0.190299	0.187319	0	0	0	0	0
108933	0	0	0	0	0	0	0	0.365255	0	0	0
76102	0	0	0	0	0	0	0.212508	0	0	0	0
194846/367378	0	0	0	0	0	0	0	0	0	0	0.307682
64233	0	0	0	0	0.15047	0	0	0	0	0	0
434850/C5HUR7	0	0	0	0	0	0	0	0.182628	0	0	0
107980/237254	0	0	0	0	0.217519	0	0	0	0	0	0
53054	0	0	0	0	0.15047	0	0	0	0	0	0
364000	0	0	0	0.134375	0	0	0	0	0	0	0
434059	0	0	0	0	0	0	0	0	0.270458	0	0
96351	0	0	0	0	0	0	0	0.182628	0	0	0
Fatty acid degradation / Beta oxidation
225887	11.0772	11.226	9.95125	12.7894	10.0655	9.99243	10.1538	7.02068	8.71712	8.75319	10.6017
/436024/442209/239062	6.51778	4.7224	4.75403	4.0372	3.92439	4.23177	2.24926	5.96354	5.28621	4.11656	10.8872
440242	1.61775	2.75274	1.48155	5.29022	6.85369	6.56766	3.8773	2.31665	1.70167	2.52004	1.97693
360281	1.78925	3.44294	2.51374	2.73302	3.06516	3.57408	3.77246	2.60778	2.89422	3.63755	2.4402
465241	2.9628	3.6561	1.69864	2.51733	1.86893	3.93636	1.90595	2.66105	2.12983	2.3215	1.6436
453920	0.163307	1.15638	0.407552	4.32102	3.5564	4.09334	3.30802	0.510116	3.36937	0.379784	1.12993
434981	1.93961	1.64996	1.36541	0.403124	0.518459	0.519252	0.371179	1.71494	1.07979	1.92897	3.00517
469801/353558	1.31809	1.83632	0.714153	0.471253	0.15047	0.827026	0	2.77153	1.3717	0.543733	1.25987
441547	1.1384	0.299762	0.499837	0.942506	1.26705	0.670048	1.66841	0.948077	0.996791	0.567404	0
450840	0.784823	0	0.333225	0.658687	0	0.181137	0.158671	1.51343	0	0.742272	1.90089
458546/452720/459883/	0.324237	0.353371	0.217087	0.134375	0.815635	0.519252	0	0.382725	0	0	0
238059/449865	0.334808	0.223422	0	0	0	0	0	0.729096	0.21721	0.403455	1.18033
456684	0	0	0.380929	0	0	0	0.158671	0	0.374913	0	0
Carbohydrate metabolism
95181	25.7469	31.3625	28.134	21.5561	27.5789	29.8339	25.5985	17.9318	27.3395	20.387	4.47012
423315	9.799	7.88619	8.12781	7.51242	4.99737	8.30804	5.12354	4.79649	4.43192	5.39619	4.34109
364950/433184/442934	4.69337	5.20292	4.61716	2.96221	3.39332	2.41512	3.03011	4.73983	4.53012	4.63663	3.3889
441403	3.54441	6.41979	10.3799	3.36533	4.2178	1.73271	1.76168	2.49731	2.7005	3.2969	2.38631
427769	4.19764	3.49935	4.29913	3.86484	4.03126	3.24215	2.59163	3.51809	2.37053	3.30966	2.20857
426881	3.41519	3.70284	3.1508	3.3804	3.79737	3.29665	3.58877	3.46285	2.7835	3.08107	4.51534
436528	0.171501	1.27666	0	3.90283	5.96724	3.86331	3.62536	4.10233	3.42683	3.68306	8.21283
433869	2.05719	1.27946	2.62988	3.75527	3.0634	3.01831	2.82138	4.02821	4.91333	3.85976	2.07863
450707	2.55055	2.85589	2.79649	3.10788	2.1661	2.59008	2.02519	4.34019	2.7835	3.52095	4.69658
469199/457005	1.77048	1.15638	0.714153	2.58546	2.68456	2.73469	1.60301	0.911724	1.48446	1.34427	0.463268
109551/440227	2.27679	2.12641	1.5054	1.65614	2.34379	1.70855	1.86652	0.729096	1.59095	0.403455	0.872649
239930/246261	1.4814	1.75311	1.69864	2.04607	2.60114	1.3401	1.54633	0.67386	1.18629	0	0.564967
419908/428148	0.975089	1.47328	1.53203	1.77732	1.64764	1.15278	1.29723	1.47708	1.07979	0.988154	1.97693
442307/452618	0.985661	1.94973	2.65373	1.50857	0.899056	1.19548	1.89154	0.327488	0.862582	0.584699	0.307682
434460/446641	1.58841	1.10278	1.62154	1.48	0.792179	0.75398	0.727953	1.2581	0.645371	0.748648	0.231634
437804/442445	2.10292	1.92979	1.53203	0.874377	0.982477	0.814662	0.634684	0.729096	0.187457	0.584699	0.796602
445914/438171	1.27237	1.42654	0.523689	0.389938	0	0	0.212508	2.55254	1.16279	1.16302	2.28462
454011	2.14044	1.09998	1.48155	1.06369	0.491239	0.338115	0.515445	0.729096	0.728373	0.181244	0.231634
442059	0.793017	0.549988	0.740776	0.92932	0.558288	0.519252	0.569282	1.07547	0.675125	1.77139	0.872649
439489	1.1384	0.876555	1.31494	0.592441	0.558288	0.519252	0.569282	0.565353	0.487668	0.981778	1.33592
468032/467231	1.14659	0.576793	0.815103	1.13182	0.748586	0.181137	0.212508	0.565353	0	0.60837	0.307682
444355	0	0	0	0.471253	0.531067	0	0	1.62194	1.02654	0.783238	1.33592
466725	0.650852	0.77341	0.93124	0.794945	0.558288	0.150796	0.356774	0	0.270458	0	0
427377/102390	0.316044	0.373303	0	0.726816	0.518459	0.301592	0	0.74798	0.592124	0.181244	0
438321	0.326615	0.149881	0.357077	0.726816	0.558288	0.887708	0.569282	0	0	0	0
462501/451170	0	0	0	0	0	0	0	1.43931	0.187457	0.60837	1.36157
439674	0.46878	0.176686	0	0	0	0	0.158671	0	0.404667	0.379784	0.539316
452311	0	0.446844	0.407552	0.389938	0	0.187319	0.198103	0	0	0.403455	0
235751/124809/239668/233574	0	0.149881	0	0.202504	0	0.368456	0	0.163744	0	0.181244	0
310251	0	0	0	0	1.14179	0	0	0	0	0	0
427003	0.305472	0.149881	0.333225	0	0	0	0	0	0	0	0
433441	0.458209	0	0.166612	0	0	0	0	0	0	0	0
431431	0	0	0.357077	0	0	0	0	0	0	0.379784	0
455715/68883	0.305472	0.353371	0	0	0	0	0	0	0	0	0
457558	0	0	0	0	0	0	0	0.528999	0	0.181244	0
462013	0.316044	0	0	0	0	0	0	0	0.187457	0	0
372179	0.152736	0.149881	0	0	0	0	0	0	0	0	0
438180	0	0	0	0	0	0	0	0.163744	0	0.204915	0
466318	0	0	0	0	0.340769	0	0	0	0	0	0
194833	0	0	0	0.405007	0	0	0	0	0	0	0
210028/42376	0	0	0.217087	0	0	0	0	0	0	0	0
111956	0.152736	0	0	0	0	0	0	0	0	0	0
98744	0.171501	0	0	0	0	0	0	0	0	0	0
449289/459017	0	0.223422	0	0	0	0	0	0	0	0	0
103655	0	0.176686	0	0	0	0	0	0	0	0	0
467056	0.152736	0	0	0	0	0	0	0	0	0	0
105721	0.171501	0	0	0	0	0	0	0	0	0	0
464075	0	0	0.166612	0	0	0	0	0	0	0	0
414868/123595	0	0	0	0	0	0	0	0.163744	0	0	0
Isoprenoid biosynthesis
442353	4.51368	3.27592	3.70388	5.31659	7.2615	5.51736	6.96218	6.65487	4.61312	8.94081	5.62312
68547	0.632087	0.400107	0.166612	1.45363	1.52439	1.70237	1.31164	0.911724	0	1.37431	0
443289	1.95256	2.02327	2.48989	2.11232	3.22648	3.82827	5.0697	4.10233	3.45659	3.70036	2.51625
440786	0	0.373303	0.383699	2.75782	1.07675	2.49906	1.65401	1.51343	3.27117	1.73043	3.00168
112566	0	0	0	0	0	0.150796	0	0	0	0	0
465551/196278	0.324237	0.626328	0.333225	1.06369	0.859228	0.706571	0.317342	0.327488	0.187457	0	0
432696	0.334808	0	0	0	0	0	0	0	0	0	0
470946	0	0	0	0	0	0	0	0.163744	0	0.181244	0
Other secondary metabolism
416368	3.71829	4.14968	3.99529	3.1779	2.72439	2.96472	2.80698	4.35908	3.29262	5.08742	6.16243
441206	2.09472	2.6496	2.29666	2.77289	1.75828	1.58192	2.06462	3.79372	2.88796	2.88253	2.77353
413815	0	0	0	1.89663	3.39332	4.60022	1.13856	1.76821	3.10313	0.181244	3.21115
224177/100128	0.803588	0.530057	0	0.134375	0.531067	1.02614	1.33667	0.692743	0.996791	0	0.231634
457171	0.343002	0.503252	0.690301	1.39869	1.56799	1.15278	0.713547	2.20617	2.02538	1.76047	2.18292
437991	0.163307	0	0	0	0	0	0	0	0	0	0
460231	0	0	0	0	0	0	0	0	0	0	0.231634
111175	1.31809	1.353	1.14833	0	0	0	0	0	0	0	0
446200/443440	0.171501	0.176686	0	0.726816	0.708758	0.519252	1.08473	0	0.675125	0.38616	0
467753	0	0	0	0.458067	0.407818	0.331933	0	0	0	0	0
453046	0.163307	0	0	0	0	0	0	0	0	0	0
433801	0.163307	0.149881	0.407552	0	0	0	0	0.163744	0.270458	0	0
433509	0	0.149881	0.333225	0.268749	0	0.150796	0.158671	0.565353	0.374913	0.379784	0
51736	0.479351	0	0	0	0	0	0	0	0	0	0
448149	0	0	0	0.268749	0	0	0	0	0	0	0
414461/425928	0	0	0	0.134375	0	0	0	0	0	0	0
450599	0	0	0	0	0	0	0	0.163744	0	0	0
468086	0.479351	0	0	0.471253	0.558288	0.706571	0.727953	0	0	0	0
462645/198673	52.4691	64.1782	70.7476	44.0903	72.9529	55.587	67.4647	46.6816	51.2678	66.2168	18.5843
440113	27.5387	29.4136	35.4211	46.7074	42.6352	39.9924	37.1861	28.9739	35.1051	31.9208	22.6154
426056	2.23926	2.12641	0.957863	2.05926	1.82533	1.49089	2.16945	0.346372	1.18629	0.379784	0
434395	1.29113	1.09998	1.5054	0.726816	1.41752	0.857367	1.29723	1.29445	0.892335	1.38523	0.641015
429294/258138	1.28056	2.6496	1.43108	3.00177	3.43691	2.82481	2.09059	1.87727	2.83471	1.1521	1.33592
463095	0.659046	1.77304	0.714153	1.52176	0.340769	1.1893	0	0.510116	0.758126	0.198539	1.95128
462143	0.163307	1.3502	1.17495	1.79051	0.899056	1.40696	1.08473	0.365255	2.02538	0.964483	0.564967
434640/310372	1.2536	1.07317	0.217087	0.134375	0.518459	1.1893	0.52985	0.911724	0	0.181244	0
HSP90 Heat shock proteins
362359/437342	28.4329	30.665	34.383	35.1478	48.2867	37.6194	41.045	29.3958	34.1188	34.8297	31.2146
449776	11.1432	10.8795	9.13892	10.8812	10.5858	8.62669	9.68935	9.7195	10.0079	10.8634	9.70343
415924	3.73467	4.84955	4.23623	11.5647	12.219	11.9849	13.4214	7.62325	9.45175	8.14936	7.4727
HSP70 Heat shock proteins
Q4G366	19.3221	20.239	21.3754	26.8219	36.0749	34.9531	36.3745	22.974	27.3419	27.4253	16.4786
441734	34.5372	35.691	34.6499	27.9251	29.9267	29.4816	31.3048	25.2921	30.2361	29.5565	32.2206
442092	28.3928	33.2084	27.5218	31.293	28.5528	29.0819	31.4259	33.9031	41.7491	41.4617	38.1145
449789	10.1552	7.37887	7.83916	5.76147	6.89351	4.98104	5.42647	5.01405	5.69291	8.14482	5.1342
462358	3.04047	2.38631	2.55278	2.66489	2.26213	1.73889	1.6396	0.401609	1.07979	0.724977	0
470246	1.29113	0.653133	0.93124	1.68251	1.82533	1.67821	0.940461	0.948077	0.56237	0.953564	1.02824
311681	2.08653	1.27946	1.09785	3.64727	3.1758	3.93018	4.48601	1.13071	1.3717	1.35702	0
421892	0.324237	1.12678	0.764628	0.658687	1.18739	0.482729	0.965487	0.163744	0.374913	0.584699	0
434946	1.1384	0.626328	0.550312	0.471253	0.190299	0.519252	0.198103	0	0	0	0
444320/438693	0	0	0	0	0	0	0.317342	0	0.270458	0	0
431117	0.956325	0	0	0.405007	0.190299	0.331933	0.608713	0	0	0	0
HSP 60 Heat shock proteins
459873	11.0151	12.7261	9.29132	17.0194	19.3009	18.7343	21.2308	21.6263	23.5063	21.4335	25.5958
Q4G3D5	8.42223	4.15528	5.34927	6.85342	8.0227	7.7328	6.94778	3.97438	4.90503	3.84064	1.56755
314748	3.22836	2.17315	2.79372	4.32291	3.70687	4.12986	5.0697	2.75264	3.29262	3.71311	0.539316
419556	2.27679	2.6496	2.29666	3.38982	4.48267	6.5435	5.48125	3.75737	5.2032	3.51457	2.20857
DnaJ (HSP40)
198360	3.05342	2.82908	3.70111	1.73557	2.36016	2.61333	3.28299	3.1906	2.99241	1.53189	1.7453
459056/434720	2.10292	1.90019	2.2728	2.6517	2.23315	2.43928	2.2377	2.04243	2.6175	1.93534	2.51625
451950	2.57989	1.94973	1.67479	2.63663	2.34379	2.92819	2.4358	1.69606	1.48446	1.7368	0
435158/458727	2.00647	0.503252	1.09508	1.99301	2.36725	2.25815	2.84641	1.13071	0.945583	1.96993	0
237054/48864	1.61537	1.02644	2.07957	1.58801	1.67486	1.70855	1.88092	0.491232	1.02654	0.77232	0
453442/116849	0.152736	0.92609	0.166612	0.268749	0	0.301592	0.317342	0.711627	0.675125	0.584699	0.307682
109702	0	0	0	1.25301	1.11658	0.881526	0.994298	0	0	0	0
49673	0.171501	0	0	0.134375	0.15047	0.150796	0	0	0	0	0
232775	0.171501	0	0	0.134375	0	0	0	0	0.187457	0	0
252473	0	0	0	0	0.15047	0.150796	0	0	0	0	0
TCP-1
451447/424681	0.793017	0.923291	0.574164	2.11232	1.41752	2.61951	1.77609	1.89615	0.809334	0.204915	1.43762
109999	1.1384	0.876555	0.550312	1.34751	1.89238	1.00816	0.608713	1.8598	1.75492	1.91805	0.231634
425718	1.95256	1.3262	1.74911	2.5324	1.85255	2.19128	1.2434	0.911724	0.728373	0.204915	0.872649
463324	0.163307	0.596725	0.166612	0.134375	0.30094	0.150796	0	0	0	0.181244	0
Clp protease
Q4G3D0	21.3288	22.0005	21.2534	27.8915	26.8817	26.7342	25.8505	21.4983	23.9982	16.704	14.3522
Peroxidases
428286	7.45534	5.77284	8.87725	0	0	0	0	0.510116	0	0.403455	1.15468
433534	0.343002	0	0	0.268749	0	0	0	0	0	0	0
308356	1.76811	0.326566	1.86525	1.61626	1.58059	0.75398	2.81854	0	0	0	0
464484	0	0.223422	0	0.268749	0.367989	0.519252	0.356774	1.47708	1.214	0.765943	2.28462
68109/232472	2.60922	3.42301	3.03466	3.51478	3.70687	3.38676	3.8773	3.57278	3.10517	4.63025	3.51883
438123	0.305472	0.299762	0.714153	0	0	0	0	2.28029	0.862582	1.97631	4.54099
434150	0.152736	0.326566	0.666449	0	0	0	0	1.13071	0	0	0
471220	0.316044	1.60323	2.27003	1.93995	1.23982	1.0385	0.821221	1.23921	1.80612	1.36794	0.463268
104777	0	0	0	0	0	0	0	0.510116	0	0	0.231634
433595	0	0	0	0	0	0	0.317342	0	0	0	0
Vitamin B6 synthesis
470721/427499	0.811782	0.996832	0.383699	1.5767	2.41969	3.22979	2.87428	0.929194	2.91771	2.54371	1.41197
Superoxide dismutase
364889	3.22255	3.30273	3.72496	2.86739	2.24952	2.5294	2.55504	4.90499	1.3205	2.11659	4.59488
Myosin & actin
364205	1.44387	0.979699	0.166612	0.673757	0.491239	0.603184	0.158671	0.491232	0.187457	0	0
226687	10.8412	9.78918	10.9243	7.14886	6.13408	6.82803	6.78911	6.08952	4.36208	8.11023	7.5744
417468	9.34103	9.77671	7.61931	4.30595	3.76131	4.57606	5.3986	11.4877	7.74178	10.8652	17.2018
423503/423239	0	0	0	0	0	0	0.212508	0	0	0	0
416955	2.57169	2.706	2.65373	2.51733	1.32325	1.70855	1.22899	1.02023	0.832828	1.36794	1.10428
431653	0.334808	0.176686	0	0	0	0	0.158671	0.401609	0.187457	0.38616	0
426799	0.305472	0.299762	0	0	0.708758	0	0	2.06131	0.374913	0.724977	0.333333
428828	1.76811	1.48295	0.856913	0	0.190299	0	0	0.985845	0	0	0
213306/436181/437298/415936	0.152736	0	0	0	0	0	0	0.163744	0.270458	0.362489	0
450657	5.80244	4.45224	3.20404	2.93552	2.41084	1.88969	2.28869	5.52417	3.88475	5.88796	5.36583
457104	0.640281	0.503252	0.333225	0.134375	0.15047	0.150796	0.476013	0.894255	0	0.38616	0.307682
462452	0	0.476447	0	0	0	0	0	0	0	0.958106	0
111466	1.1384	1.42654	0.957863	0	0	0	0	0.565353	0.21721	1.14573	0
44624	0	0.223422	0.190464	0	0	0	0	0	0	0	0.231634
427301	0	0	0	0	0	0	0	0	0.374913	0	0
447539	0	0	0.166612	0	0.190299	0	0	0	0	0	0
64992	0.305472	0.149881	0	0.134375	0	0	0	0.382725	0.21721	0.362489	0
62642	0	0	0	0	0.435038	0	0	0	0	0	0
435442	0	0	0.166612	0	0	0	0	0	0	0.204915	0
454807	0.152736	0	0	0	0	0	0	0	0	0	0
119047/67448	0	0	0	0	0	0	0	0	0	0	0.231634
455078	2.59046	2.42617	1.97862	0.592441	0.926277	0.368456	0.356774	1.29445	0.945583	2.1275	0.641015
Tubulin
464996/468958	7.78433	5.24499	9.35323	9.87057	10.2052	11.4468	10.6126	4.26607	6.17432	4.42717	3.77263
416424/415405/445562/318009/104197/311254/76239/117708/106820	2.35185	3.15972	3.44498	5.15772	5.51583	6.5933	5.55633	0.218981	4.99007	2.39706	2.25896
Cell cycle
439359	29.1834	28.4722	31.1182	26.8865	27.5431	26.572	29.4201	24.3609	26.5582	29.0364	22.2856
461250/431142	3.40462	2.6764	2.19571	3.58102	3.99143	4.82407	4.72733	2.84565	2.59401	2.51366	2.3385
434598	1.59898	1.94973	0.907388	1.65614	0.899056	1.70855	2.18386	1.98719	0	0	0.231634
427672/468368	0	0	0	0	0	0	0	0.327488	0	0	0
443003	2.9147	3.0525	3.58497	2.31482	1.75828	1.73889	1.77325	1.69606	1.88913	1.36794	1.33592
464026/469845	3.17445	1.92292	2.18052	3.46172	1.33786	2.28849	2.48963	1.53231	1.35025	1.98268	1.7453
458270/422045	1.29933	2.10648	1.64816	1.92488	0.926277	0.857367	0.727953	1.31333	1.83792	1.54918	2.28462
431974	3.41044	1.45335	3.25452	1.9117	2.39623	2.62042	2.47523	1.13071	1.94237	3.27961	1.7453
Q4G386	0.324237	0.353371	0	2.05926	1.26705	1.71473	1.33667	0.163744	1.29074	1.14573	0
458951/465850	0.152736	0	0.357077	0	0	0	0	0	0	0	0
Ribosomal proteins
453373	11.8128	12.9124	14.1076	15.3504	16.2901	14.2911	14.7562	9.33678	13.69	9.29055	10.2931
200700	7.80891	7.60916	8.6992	8.18618	9.15188	7.86653	9.04026	6.58272	9.09625	6.02186	6.44446
446099	7.40723	7.03237	6.64626	8.62917	7.48078	7.0386	8.76046	5.88942	7.28387	6.04736	7.41881
456254	9.28449	8.33864	7.07177	8.4813	8.74783	10.4628	6.73811	2.73517	4.31291	2.69491	4.3376
61745	8.45157	7.00836	5.23037	8.64048	7.23604	7.50426	9.01524	3.82811	4.72384	4.26139	2.08122
446072	5.98689	5.70897	4.25142	6.23461	5.34366	6.71994	7.0911	4.10178	5.84858	4.81149	4.00775
435105/433093	6.0009	5.55629	5.5007	5.4946	6.91697	6.7868	6.64768	4.70545	4.20641	4.06922	2.5419
420028	5.85873	5.10945	6.35484	6.42204	5.57203	6.01337	4.937	3.66578	5.20524	3.71311	4.10945
356503	5.18092	4.83242	5.97391	5.76335	5.19143	5.05261	4.76392	3.42792	5.88037	4.41442	3.79828
351077	7.27564	4.90596	5.89682	6.26286	3.94076	4.908	4.35331	2.84368	5.235	3.28598	3.15726
441068	5.02818	3.92626	4.10866	5.11785	5.3419	4.19054	4.937	4.46758	5.58846	3.70219	4.3376
354741	4.98008	4.13255	5.09315	4.92665	4.75639	3.60442	6.43517	2.97162	5.13054	3.4736	3.13161
436239	5.3067	3.6561	5.25699	6.3784	5.49237	5.85548	4.6553	1.91307	2.6175	2.11659	0.694902
416466	4.35037	4.04654	4.37345	4.30784	5.19143	3.94872	4.63406	3.15425	4.83033	3.28598	3.18292
413744	4.04252	3.74677	3.75158	4.97029	4.80707	4.78754	4.91103	3.00939	3.96775	3.10474	3.4906
417676/368288	4.69813	3.10611	3.50787	4.25289	3.62721	4.26211	5.83803	2.95557	2.99241	2.48545	2.05298
69773	4.35037	3.27592	2.74602	4.06734	3.66704	4.2194	3.22915	3.15425	4.50867	2.70128	3.4906
438587	6.31112	4.88195	4.08481	3.74177	3.79029	4.05063	4.35331	1.54782	1.29074	1.36794	0.615364
415280	5.62274	4.12567	2.88601	6.17966	3.4223	5.05879	2.07618	0.837603	2.64099	2.11659	1.61795
445255	4.08243	3.60656	4.15914	4.37597	3.5002	3.93018	3.90611	2.46151	3.12662	3.12841	2.10687
252069	4.38209	2.95343	1.09785	6.41074	3.54002	5.37927	7.19877	0.984431	3.75054	0.591075	2.6436
434648	5.48058	3.20238	2.98419	4.33421	3.40969	3.3199	2.60603	1.32884	4.4194	2.86978	2.10687
358111	3.41519	2.27629	3.82868	3.25921	4.35942	3.77938	4.89662	2.80788	2.91771	3.30966	2.87523
223054/257434/	4.69337	3.82591	2.09476	3.1644	2.81157	3.24685	4.78989	1.3666	3.12866	1.95901	1.31027
415433	4.16592	3.38187	3.29079	3.95746	2.97465	2.94526	2.67428	1.84092	2.96266	1.88346	1.3898
437374	5.18567	3.07651	2.62988	3.05671	3.28268	3.11551	3.30802	2.82676	2.67075	2.14026	2.5923
444406	3.23074	2.57605	2.98419	4.53703	3.7467	3.29665	4.10421	1.80456	3.18191	2.13388	2.05298
351730	2.09234	3.02977	2.43942	4.7659	3.62345	3.07899	3.8263	2.68049	3.20962	2.35609	2.5419
441392	0.958702	2.6496	1.71695	5.98281	6.00707	3.1217	4.16961	1.05658	2.20453	0.584699	0.666667
454632	1.94199	1.90299	1.53203	3.95777	3.99143	3.42329	3.98497	2.26141	2.51304	1.1694	0.872649
310487/460589	0.171501	2.45018	3.47161	2.5324	2.05922	1.49089	1.45591	3.35435	3.77825	3.07015	3.85217
436544	1.46263	1.54962	1.53203	3.83658	3.70687	4.12368	3.98213	1.29445	1.72516	1.18669	1.18033
433854	3.88397	2.02607	2.38894	2.98858	1.54076	2.74706	2.07618	1.62194	1.99562	1.73043	1.97693
446643	2.28499	2.19995	2.89744	2.24858	2.72439	2.23399	3.00508	1.87869	2.73025	2.14026	2.00258
310388	2.10292	1.33307	2.10619	2.12739	2.12627	1.85935	4.88222	2.42515	2.20453	1.59015	1.7453
439486	2.27442	2.3031	2.46327	2.96221	2.61375	2.07701	2.27713	1.47708	1.83792	1.73043	0.796602
427548	2.41896	1.6995	2.05295	2.19363	2.50687	1.85935	2.32812	1.07547	2.26608	1.7541	1.6436
414756	2.42953	2.42617	3.17742	1.87183	1.88153	1.85935	2.32812	1.07547	1.72516	1.14573	1.7453
240177	2.12168	1.75311	2.27003	1.92488	2.09905	1.85935	2.4358	1.91504	1.94237	2.14026	1.7453
426384	2.76196	2.24949	2.27003	3.19297	2.94191	1.88969	1.60017	1.27557	1.53771	0.584699	0.872649
441818	1.28056	1.22993	1.074	3.36533	3.70687	4.63675	3.65417	0.365255	0.77958	0	0
445032	2.10292	1.24986	2.07957	1.97794	2.05922	2.5294	2.34253	1.62194	2.10838	1.54918	1.10428
55884	2.43772	2.55332	1.14833	2.24858	1.45734	1.73889	1.81268	1.47708	2.31729	2.11021	1.43762
433742	2.89831	1.57922	2.36232	1.81688	1.69124	0.75398	2.18386	1.40296	1.97213	1.1694	1.10428
415031	1.79744	1.90299	1.86525	2.09913	2.80781	2.3786	2.86081	0.74798	1.35025	0.584699	0.231634
433073	2.41896	1.353	1.64816	2.36788	1.90875	1.85317	1.45591	0.89284	1.75492	1.35702	0.796602
60889	1.11963	1.07317	1.55588	1.92488	1.86516	1.3401	2.47523	0.930608	2.10838	1.74772	1.7453
58086/221598/	2.28499	1.90299	1.48155	1.72238	1.90875	1.67203	1.40207	0.729096	0.996791	0.379784	0.796602
77213	1.80564	1.64996	1.72249	1.79051	1.67486	1.21964	1.13856	1.13071	1.35025	1.1694	1.7453
351999	1.95018	1.87619	0.904618	1.34563	1.65141	1.82283	1.93192	1.07547	1.4035	0.38616	0.539316
468608/59686	1.95018	1.60323	1.45493	2.4492	1.67486	1.70855	2.40793	0	1.45471	0	0
316252/438398	1.14659	0.626328	2.24895	2.8294	1.0097	1.66585	1.73382	0.327488	2.18308	0.362489	0
448590	1.76811	0.979699	1.21399	1.53495	0.641709	1.1893	0.940461	1.45819	1.80816	1.53189	1.07863
358841	1.28056	1.50008	1.31494	1.77732	1.67486	1.21964	2.48963	0.565353	0.945583	0.964483	0
439611	0.803588	0.653133	0.833061	2.04607	2.23315	2.78358	2.07902	0.182628	0.645371	0	0
429394/257614	1.3099	0.952895	1.04738	1.34563	1.32325	1.75126	2.5012	0.163744	0	0	0
420900	1.32866	1.47328	0.93124	2.1142	1.67486	1.55776	1.54917	0.401609	0	0	0.333333
450720	1.1384	1.42654	1.12448	1.14501	1.02231	1.1893	1.09913	0.346372	0.945583	0.362489	0.77095
46488	0.316044	0.353371	0	2.23539	2.83503	1.88969	2.06462	0	0.187457	0.77232	0
415128	1.95018	0.599524	0.499837	1.74875	0.90282	1.05557	0.793355	0.327488	1.02028	0.204915	0
69198	1.28056	0.449643	1.04738	1.27938	1.32325	2.01014	2.03959	0	0	0	0
59431	1.28056	0.876555	0.93124	0.874377	0.792179	0.820844	1.03089	0.510116	0.915829	0.561028	0.539316
443529	0.803588	0.626328	0.523689	2.05926	1.60781	0.857367	1.29723	0.346372	0.374913	0	0
256225/223278	1.96657	0.449643	0.166612	1.06181	1.36307	0.904776	1.11354	0	1.12474	0	0
434457	0.305472	0.950096	0.767399	1.31926	1.2	1.0385	1.49534	0.163744	0.675125	0.38616	0
428796	0.956325	0.626328	0.550312	0.942506	0.641709	0.790503	0.674115	0.327488	0.675125	0.38616	0
362722	0.822353	0.876555	0.574164	0.592441	1.11658	0.700389	0.752979	0	0.187457	0.789615	0.872649
125105	0.334808	0.77341	0.383699	0.794945	0.748586	0.519252	0.569282	0.565353	0.675125	0.584699	0.872649
456021	0	0	0.380929	1.18488	1.11658	1.21964	0.979892	0.437962	0.621877	0.397079	0
432120	0.487545	0.326566	0.357077	1.45363	0.966105	0.857367	1.29723	0	0	0	0
455468	0.487545	0.476447	0.574164	0.92932	0.792179	0.820844	0.727953	0.163744	0.457915	0	0
70587	0.795395	0.299762	0.571393	0.658687	0.30094	0.488911	0.158671	0.327488	0.675125	0.362489	0.796602
59540	0.62971	0.176686	1.07123	0.808131	0.15047	0.301592	0.212508	0.327488	0.374913	0.362489	0
68698	0	0	0	0.255563	1.3467	0	0.198103	0.692743	0.645371	0.964483	0.463268
356928	0.305472	0	0	0.927436	0.30094	0.301592	0	0.437962	0.621877	0	0.564967
78710	0	0	0	0.458067	1.04953	0.857367	0.926055	0	0	0	0
77930	0.334808	0.176686	0.574164	0.592441	0.558288	0.368456	0.410611	0	0.187457	0	0
65422	0.640281	0.699869	0.357077	0	0	0	0	0.546469	0.374913	0	0
450844	0	0	0	0.389938	0.367989	0.519252	0.583687	0.218981	0.270458	0.38616	0
432486	0	0.449643	0.499837	0.268749	0.30094	0	0	0	0	0	0
309232/200568	0	0	0	0	0.45141	0	0.410611	0.491232	0.374913	0	0
76734	0.305472	0.176686	0	0	0	0.845003	0	0	0	0	0
77194	0	0	0	0.202504	0.340769	0.181137	0.158671	0.163744	0.187457	0.181244	0
433471	0	0	0	0	0.407818	0.519252	0.158671	0	0	0	0
103709	0	0	0	0	0	0.150796	0.396205	0.163744	0	0	0
416720	0.152736	0.149881	0.190464	0	0	0	0	0	0	0	0
418142/422784	0	0	0	0	0	0	0.476013	0	0	0	0
216609	0	0	0	0.268749	0	0	0	0	0	0	0
416208	0	0	0	0	0	0	0.317342	0	0	0	0
449012	0	0	0	0.202504	0.190299	0	0	0	0	0	0
200016/249609	0	0	0	0	0.15047	0	0.158671	0	0	0	0
440718	0.163307	0	0	0	0	0	0	0	0	0	0
228102	0	0	0	0.134375	0	0	0	0	0	0	0
Chloroplast ribosomal proteins
Q4G3A3	3.53621	2.99609	3.15357	8.89981	8.75491	6.67723	8.55363	1.51343	3.42887	0.964483	0
Q4G3A4	3.26008	3.19958	2.98696	5.2921	4.76724	4.41909	5.4659	2.1887	3.56308	2.31513	0.463268
Q4G343	3.21198	2.07968	3.36789	4.30784	3.62721	5.04173	4.23407	0.163744	1.02654	0.379784	0
Q4G354	2.93346	1.75311	2.00247	3.31227	4.97015	4.49213	3.95616	0.401609	1.18425	0.584699	0.231634
Q4G353	2.12168	1.3262	1.43108	3.98603	6.29163	3.53138	5.45244	0.163744	1.35025	0	0
Q4G362	1.79744	2.17315	1.8891	6.26129	3.84096	2.56592	3.31086	0.510116	1.13304	0.584699	0.564967
Q4G364	1.77868	2.02607	1.53203	3.05482	2.12627	2.71053	3.33683	1.29445	2.56629	1.93534	1.41197
Q4G341	2.25565	2.37944	1.69864	2.98858	3.02533	1.85317	2.4358	0.620589	1.96587	0	0
Q4G3E9	1.95018	2.05287	1.074	2.63851	2.80781	3.49015	2.02519	0.692743	1.214	0.964483	0
Q4G3D9	1.79507	1.75311	1.53203	2.1142	2.57392	2.2278	2.11846	1.07547	1.75492	1.34427	0.463268
Q4G352	2.23689	2.22956	1.09785	2.66489	2.39999	2.34208	1.71941	0.163744	1.10329	0	0
Q4G359	2.24746	1.6995	2.02909	2.46427	2.05922	2.00396	1.40207	0.346372	0.645371	0.765943	0
Q4G3E5	2.09234	1.09998	1.31494	1.31926	1.64764	2.10117	1.85211	0.74798	1.13304	0.964483	0.231634
Q4G3E8	0.975089	0.299762	1.31494	1.53495	2.96913	2.39096	1.74444	0.837603	0.749827	0.362489	0
Q4G349	1.61537	1.14951	1.48155	1.53495	1.71846	1.67821	1.82708	0.327488	0.915829	0.181244	0
Q4G357	0.956325	0.726674	0.880765	1.52176	1.82533	1.55157	1.04529	1.47708	1.48446	0.765943	0.231634
Q4G355	1.72238	0.822946	0.333225	1.34375	1.24359	0.75398	0.952026	0.163744	0.187457	0	0
Q4G360	0.803588	0.979699	0.880765	1.40057	1.2	1.1893	0.872218	0	0.270458	0	0
Q4G363	0.822353	1.02644	0.407552	1.33244	1.39029	0.97164	0.886624	0.163744	0.374913	0	0
Q4G356	1.14659	0.653133	0.791251	0.808131	1.45734	1.1893	0.554876	0	0.457915	0	0
Q4G348	0.458209	0.449643	0	1.34563	0.90282	1.27323	1.04529	0	0.374913	0	0
Q4G391	0	0.176686	0.383699	0.66057	1.41752	0.700389	0.940461	0.948077	0.862582	0.765943	0.307682
Q4G361	0	0.449643	0	0.537499	0.982477	0.301592	0.317342	0	0	0	0
Q4G3B1	0	0	0	0.471253	0.491239	0.488911	0.515445	0	0.457915	0.38616	0
Q4G393	0	0	0.407552	0.458067	0.407818	0	0.356774	0	0	0	0
Q4G374	0	0	0	0	0.641709	0	0.356774	0.182628	0	0	0
Q4G346	0	0	0	0.268749	0	0.181137	0.158671	0	0.487668	0	0
Q4G3E0/Q2VW41	0	0	0	0	0.15047	0	0	0	0	0	0
Histones
Q49JJ1/371985/66170	47.8534	53.3202	52.8625	33.8668	41.4168	32.416	43.6472	18.129	23.5547	19.6511	13.835
66183/362798	36.4084	32.6089	36.5335	22.2968	25.9151	21.9285	26.364	14.1885	17.549	16.8397	16.3231
Q49JJ2/349606/363565/252655	30.6236	34.9079	33.8967	22.4198	24.5773	23.8989	26.7159	13.3326	15.8345	16.2723	7.90864
78418	33.3375	36.0397	41.8019	23.3752	24.3963	10.1998	14.3149	7.56801	10.9832	7.71769	13.7025
445748	8.08505	5.93519	7.17272	4.40234	3.62721	3.21181	2.54063	1.3666	2.64099	1.55556	1.38631
Translation / transcription
462457	40.6401	42.5822	40.198	51.0539	52.3961	47.0257	56.1483	39.1333	55.4813	54.5336	45.5229
Q4G342/Q8HUD1	15.996	23.8081	35.6684	36.5546	43.3619	43.2081	36.5408	24.6134	31.6549	27.4682	28.531
420527	16.5636	19.4985	13.9704	20.7596	24.0517	23.999	21.551	18.7293	23.3528	23.7459	18.2522
466869	22.8018	22.0211	11.6593	5.37499	13.6764	11.2651	11.6338	23.2728	19.8198	8.78778	2.08471
433653	15.6894	15.672	16.5062	10.3478	11.1168	14.0734	11.7358	7.10975	8.39341	6.2204	6.47012
464103	10.04	8.94842	7.26223	9.06055	6.51091	10.7644	5.58514	6.19944	6.23383	4.99274	6.29237
433309	7.76081	7.58236	7.03273	7.01448	7.69454	8.10835	9.59798	4.66909	5.401	6.23315	2.4402
434814	6.60365	4.25282	5.81007	5.78816	5.55566	7.1358	7.29299	4.04709	3.91654	5.08105	3.46495
415402/368254	6.15601	5.10945	5.52732	6.16836	6.41488	5.16218	7.09488	3.79176	4.42566	4.25047	2.84958
422478	5.67084	5.82645	4.59331	7.25686	6.13032	7.25774	4.80335	2.31468	2.97096	3.66577	2.4402
448002	5.50516	3.80598	5.17989	6.42016	5.95463	4.11131	5.62552	3.62801	5.34149	3.68306	3.69658
108051	7.10176	6.73261	7.50317	5.76335	3.81374	4.08715	4.60525	2.93527	4.15725	2.16393	2.82393
462265/419646	3.85463	1.85625	4.16191	7.4063	4.49528	5.2105	3.90611	3.13537	5.72267	3.49728	5.39148
421500	3.56555	1.90579	2.24618	3.76845	4.29237	4.46797	4.39274	3.13678	5.37125	4.0756	2.4906
260678	3.37528	2.70321	2.46327	3.87834	3.94784	4.52247	5.38988	2.77153	2.88796	2.15755	2.05298
454835	3.56555	2.6496	1.64539	3.70221	2.94191	3.3626	2.09059	3.33688	2.93916	4.06922	3.82393
446406	2.94403	2.27629	3.41836	3.51478	3.28268	2.95854	3.12432	3.46427	3.12866	2.11659	3.15726
429118/199049	3.86521	4.44664	5.53974	3.98603	3.77392	3.08517	2.93684	0.929194	2.67075	0.397079	0
467805	2.58227	1.20312	2.60603	4.44221	5.2857	4.38875	3.44166	1.51343	1.99562	2.70128	1.847
103401	2.9628	2.85309	2.29943	3.97096	3.66327	3.59824	2.54063	2.5889	3.42887	1.72405	2.97952
415539/68770	3.74762	2.85309	2.79649	2.83913	2.53409	2.89167	2.67333	1.64082	2.24259	3.2969	1.20598
453823	1.10087	0.149881	0.740776	3.95777	5.55942	4.75102	5.66495	1.64082	2.72399	1.95264	0.333333
451216	6.62717	3.09924	3.89434	2.42251	2.80781	2.55974	1.47031	0.528999	0.728373	0.362489	0.846998
435908	2.42953	2.12641	1.42831	2.11232	2.9293	3.08517	2.18386	3.44539	2.26404	2.15755	3.31285
435400	0	1.09998	0.383699	2.62344	2.3564	1.49089	1.65401	6.12391	3.42887	3.91803	5.64528
217660/49730	1.41453	2.15602	1.43108	2.5437	2.42721	1.43021	2.65987	2.57143	3.12866	2.14026	1.31027
421356	1.44387	0.876555	0.574164	3.84789	5.12438	4.78136	4.58022	3.2109	1.67192	1.17577	0.77095
64203	1.62356	1.6967	2.29666	2.45108	3.48382	2.48199	2.27713	2.31665	2.43004	2.15755	1.12993
456477	1.61537	1.85625	1.5054	2.53051	2.83503	2.59008	3.21759	1.82345	1.94237	2.31513	0.694902
74837/68856	3.22017	2.37944	2.24618	2.4492	2.55046	3.26631	2.22329	0.510116	1.24375	1.50822	0.463268
101973	0.316044	1.90019	2.10342	2.86771	2.04285	2.40894	3.01948	2.90088	2.05513	2.74863	2.41197
51173	3.20378	2.6496	3.05539	2.97539	1.35047	3.05483	1.50974	0.76545	0.996791	1.18669	0.694902
434382/78118	2.91707	2.12641	2.27003	2.07433	1.98841	2.23399	2.02519	0.729096	1.4035	2.73133	0.796602
361748	1.92084	0.653133	2.10619	3.1779	2.50687	3.26631	2.93684	0.692743	1.29074	2.3388	0.231634
451926	3.90749	3.24632	2.69831	1.53495	1.0097	2.5294	0.821221	1.27557	1.67818	0.543733	1.18033
121403	2.87717	2.27909	1.3806	2.46427	1.37769	3.59206	0.940461	1.31333	1.26725	0.806909	1.97693
456826	2.59046	2.0728	0.499837	2.38295	1.55538	2.34826	3.58593	0.401609	2.15958	2.09929	0.641015
441352	2.9147	1.85625	2.82034	1.45363	1.67486	1.1893	1.50974	1.8598	1.3205	1.54918	1.10428
109098/102676/	1.43092	2.27349	2.29666	0.645501	1.94482	0.790503	1.35107	1.49596	2.19138	2.09291	4.3889
428139/458122	1.4333	1.60603	1.43108	1.53306	1.44474	2.53558	1.21837	1.71494	1.53771	2.34517	0.77095
452526/310680	1.46263	1.64996	1.74634	2.03289	1.67486	1.70855	1.90595	1.47708	2.29583	1.13481	2.12903
453508/204692	0.811782	1.25266	0.957863	1.33244	0.668929	1.03232	0.952026	3.59221	2.26404	2.52642	2.67184
469449/234145/365947	0.975089	0.299762	0.550312	1.18488	1.07675	1.0385	2.4502	2.20617	2.02538	2.71858	2.20857
443181/255795	1.59661	0.876555	1.36541	2.82783	2.90208	2.07701	2.2377	0.163744	0	0.60837	0
470533/416006	0.46878	0	0.380929	2.31482	1.9758	1.67203	0.91165	2.75406	2.02538	1.77139	0.77095
438450	2.45649	2.15322	1.8891	0.779875	1.60781	1.89587	1.13856	1.07547	0.187457	0.601994	0.231634
244659	0.811782	1.42654	0.907388	1.79051	1.39029	2.2278	1.61458	1.07547	1.07979	1.18669	0.231634
204056	1.46263	0.699869	1.91296	1.79239	1.67486	2.44546	1.6396	0.163744	0.645371	1.3206	0
426543	2.42715	1.15638	1.36541	0.942506	1.2	1.71473	1.46747	0.528999	0.749827	0.940812	0.333333
350324	1.46501	1.62316	1.09785	1.12994	0.899056	1.52742	1.09913	1.13071	1.51421	1.54918	0.307682
194718	1.46845	1.17632	2.00524	1.40057	1.56799	2.40894	1.13856	0	0.434421	0.567404	0
100421	2.28736	1.85625	1.12448	1.04862	0.15047	1.29739	0.634684	2.0599	0.915829	0.578323	0.231634
363132	1.14659	0.950096	0.981715	1.18488	1.26705	0.89389	1.12416	1.16706	1.13304	1.77139	1.41197
420741/420966	1.95837	0.803014	1.72249	1.72426	1.33409	1.37044	1.15297	0	0.592124	0.765943	0.898301
447960	2.87717	1.02644	2.00524	1.12994	1.43012	1.22582	1.29723	0.163744	0	0.204915	0
421023	2.10292	1.45615	1.02353	1.11675	1.19623	1.58192	0.742358	0.491232	0.749827	0	0.948697
374148/77317/360497/461181	0	0.503252	3.40728	0	5.71786	0	0.212508	0.163744	0.187457	0	0.231634
452643	1.9478	1.353	0.666449	1.12994	1.62419	1.67821	0.793355	0.510116	0.374913	0.379784	0
465598	1.73877	1.25266	0.574164	1.75064	0.832007	1.70855	1.0597	0.163744	0.592124	0.806909	0.333333
422149	0.975089	1.39974	0.383699	1.92488	0.681537	0.301592	0.158671	1.45819	1.99562	0.77232	1.46327
413893	0.975089	1.09998	1.14833	1.31926	1.11658	1.0385	1.29723	0.565353	1.13304	0.970859	0.872649
432334	0.811782	0.876555	1.91296	0.592441	0.871836	0.368456	1.13856	1.47708	1.72516	1.19307	0.231634
366908	1.44387	1.82665	0.740776	1.45363	0.886448	0.452388	0.727953	0.546469	0.621877	1.14573	0.77095
454260	0	0	0	2.99046	2.09905	2.92201	1.98576	0	0	0	0
444321/417017	2.40601	0.673065	1.14833	0.861191	0.926277	0.301592	1.35107	0	0.809334	0.988154	0.615364
Q4G3A5	0	0	0	2.16726	2.49426	1.71473	0.872218	0.491232	1.214	0.543733	0.463268
469085	0.975089	0.952895	0.93124	1.06369	1.35047	0.851185	0.78179	0.74798	1.26725	0.584699	0
462569	1.29113	1.12958	1.04738	0.874377	0.942649	0.670048	0.569282	0.81872	0.374913	0.198539	0.846998
420918	0.661423	0.77341	0.166612	1.11675	1.37769	0.97164	0.634684	0.856487	1.53771	0.947188	0.231634
466087/419681	0.171501	0.326566	0.574164	1.51988	1.71846	1.00198	1.20397	0.803217	0.592124	0.964483	0
432507	0	0	0	2.39614	2.1661	2.04667	2.02519	0	0	0	0
417170	0.832924	1.62316	0.764628	0.537499	0.598116	0.150796	0.158671	1.2581	0.56237	1.35064	1.31027
419034	0.46878	0.77341	1.50818	1.06369	0.899056	1.00816	0.727953	0.74798	0.945583	0.60837	0.333333
368415	2.11349	1.353	1.07123	0.471253	0.380597	0.851185	0.569282	0.163744	0.187457	0.543733	0.694902
70141	1.1384	0.523184	0.740776	0.537499	1.33409	1.52742	1.13856	0.327488	0.592124	0.181244	0.231634
461196	0	1.42654	0.856913	0.268749	0.668929	0.482729	1.13856	1.13071	1.13304	0.947188	0.872649
455075	1.77868	1.02644	0.740776	0.592441	0.775807	0.519252	0.926055	0.565353	0.404667	0.783238	0.564967
456620	1.3099	1.7263	0.791251	1.25113	0.641709	0.851185	0.410611	0.547883	0	0.60837	0.333333
356835	0.803588	0.699869	1.1217	1.2662	0.899056	1.40696	0.926055	0.346372	0	0.584699	0.539316
65723	1.47321	0.326566	0.934011	0.658687	0.491239	0.549593	1.26842	0.67386	0.592124	0.981778	0.231634
439923	1.11963	0.149881	0.815103	0.726816	0.899056	1.70237	1.13856	0.346372	0.675125	0.38616	0.564967
427789	0.487545	0.726674	0.574164	1.18488	0.558288	1.0385	0.727953	1.13071	0.809334	0.584699	0.463268
208774	1.29113	0.979699	1.31494	0.808131	1.23982	0.851185	0.410611	0	0.374913	0.181244	0
310364	0.46878	0.653133	0.550312	0.726816	0.899056	0.851185	0.926055	0.163744	0.996791	0.970859	0.463268
65960/65938	0.152736	0	0.357077	1.31926	1.89238	0.639707	1.50974	0.546469	0.270458	0	0.694902
62317/235995	0.964518	0.699869	0.817874	1.19807	0.899056	1.22582	0	0.218981	0.374913	0.584699	0
442993	0.661423	0.326566	0.357077	0.861191	0.859228	1.59428	0.886624	0.729096	0	0.397079	0
452808/414529	1.47321	1.30627	0.333225	0.403124	0.380597	1.24998	0.569282	0.163744	0	0.198539	0
100135/125045	0.489922	0.223422	0.217087	0.389938	0.558288	0.187319	0.371179	1.47708	0.998831	1.35064	1.18033
107175	0.324237	0.800215	0.217087	0.592441	0.558288	0.706571	0.608713	0.803217	1.07979	1.1694	0.333333
247782	0	0	0	2.81119	0	0	2.85608	1.53287	0	0	0
434384	1.14897	0.503252	1.67202	0	0.60188	0.549593	1.33667	0	0.404667	0	0
466844	0.46878	0.373303	0	0.673757	0.832007	0.857367	0.52985	0.729096	0.374913	0.765943	0.796602
426613	0.343002	0.373303	0	0.726816	0.491239	1.0385	0.569282	1.45819	0.374913	0.964483	0
236544	1.12783	0.84975	0.93124	0.726816	0.518459	1.15278	0.554876	0	0	0	0
422288	0.632087	0.449643	0.333225	1.34751	0.340769	1.0385	0.727953	0	0.56237	0.362489	0
466113	1.61775	0.699869	0.499837	0.134375	0.491239	0.301592	0	0.346372	0.404667	1.35064	0
448761	1.29113	0.476447	0.957863	0.726816	0.558288	0.706571	0.569282	0	0.592124	0	0
426871	0	0.149881	0.357077	0.779875	0.518459	0.887708	0.713547	1.14959	1.07979	0.181244	0
442952	0.487545	0	0.217087	0.71363	0.735978	1.0385	1.29723	0.584236	0	0.800533	0
206952	0.487545	0.549988	0.574164	0.471253	0.558288	0.519252	0.569282	0.565353	0.404667	0.379784	0.333333
440609	0	0	0	0.134375	0.190299	0.301592	0.410611	1.47708	1.07979	1.37431	0.641015
418599	0.650852	0.476447	1.09785	0.336878	0.367989	0.331933	0.198103	0.327488	0.645371	0.181244	0.231634
456145	0.324237	0.149881	0	0.134375	1.11658	0.857367	0.727953	0.401609	0.592124	0.584699	0
109518/101939	0.479351	0.326566	0.166612	0.592441	0.340769	0.338115	0.356774	0.346372	0.457915	0.584699	1.20598
426477	0.50631	0.149881	0.333225	0.524312	0.45141	0	1.58955	0.528999	0.187457	0.198539	0
459546/451481	0.640281	0	1.09785	0.202504	0.832007	0.639707	0.674115	0	0	0	0
442257	0	0	0	0.458067	0.926277	1.22582	1.76168	0	0	0	0
441029	0.489922	0.476447	0.740776	0.726816	0.558288	0.488911	0.569282	0	0	0	0
441720	0	0	0	0.808131	0.668929	0.51307	0.317342	0.491232	0.621877	0.362489	0
102305	1.4333	0.979699	0.380929	0.134375	0.15047	0.301592	0	0	0	0	0
470371/466998	0.334808	0.549988	0.574164	0.592441	0.558288	0.519252	0.569282	0.182628	0	0	0
440585	0.93756	0.626328	0.907388	0.403124	0.15047	0.331933	0	0	0	0	0
Q4G347	0	0	0	0.942506	0.15047	0.603184	0.515445	0.327488	0.457915	0.362489	0
73141	1.29933	0.299762	0	0.537499	0	0.887708	0	0.163744	0	0	0
436284	0.487545	0.326566	0.523689	0.255563	0.340769	0.368456	0.515445	0.182628	0	0.198539	0.231634
456009	0.171501	0.176686	0.598016	0.255563	0.407818	0.368456	0.608713	0.401609	0	0.765943	0
315812	0	0	0	0.726816	1.11658	0.488911	0.940461	0	0	0	0
450507	0.650852	0.699869	1.12448	0	0.30094	0	0.158671	0	0	0	0.231634
456239	0.487545	0	0.574164	0.726816	0.748586	0.331933	0.410611	0	0	0	0
434827	0	0.446844	1.26169	0.766689	0.30094	0	0	0	0.21721	0.614746	0
357624/443602	0.152736	0.149881	0	0	0	0.331933	0.410611	0.948077	0.404667	0.77232	0
199661	0.487545	0.373303	0.166612	0.389938	0.15047	0	0.371179	0.163744	0.592124	0.181244	0.231634
68776	0.650852	0.176686	0	0.336878	0.15047	0	0.158671	0.692743	0.645371	0.198539	0
Q4G3A6	0.324237	0.326566	0.166612	0.268749	0.30094	0.633525	0	0	0.645371	0.181244	0
55470/251043	0	0.176686	0	0.524312	0.681537	0.851185	0.727953	0	0	0	0
73074	0.163307	0	0.407552	0	0.775807	0.555775	0.198103	0.346372	0	0.578323	0
445772	0.316044	0.679937	0.357077	0	0.815635	0	0.158671	0.163744	0	0.362489	0
467611	0	0	0	0	0	0	0	2.62777	0	0.409831	0.615364
240795	0.326615	0.446844	0.166612	0.134375	0	0.368456	0	0.163744	0.404667	0.38616	0.539316
427005	0.305472	0.373303	0.357077	0.539382	0.15047	0.331933	0.515445	0	0	0	0
447689	0.487545	0.326566	0.383699	0.336878	0.558288	0.331933	0.158671	0	0	0	0
113521	0.966896	0.149881	0.856913	0.268749	0.15047	0	0	0	0	0	0
Q4G3A7	0	0	0	0.92932	0.217519	0.670048	0	0	1.07979	0	0
117236/210280	0.489922	0.176686	0.190464	0.134375	0.15047	0.91805	0.212508	0	0	0.362489	0
96786	0.163307	0.149881	0.166612	0	0.558288	0.519252	0.940461	0	0	0	0
70748	0	0.373303	0.217087	0.134375	0.340769	0	0	0.565353	0.675125	0	0.564967
355533	0.334808	0	0.190464	0.471253	0.190299	0.181137	0	0.182628	0.404667	0.584699	0
214612	0.479351	0	0.217087	0	0	0.181137	0.356774	0	0.404667	0.379784	0.641015
419956/468204	0	0.223422	0.383699	0.255563	0.217519	0	0	0.565353	0	0.970859	0
457509	0.316044	0.149881	0.574164	0.458067	0.217519	0.700389	0	0	0	0	0
450395/259461	0	0.149881	0	0.658687	0.45141	0.362274	0	0.182628	0	0.198539	0
368438	0.152736	0	0.333225	0	0.531067	0.51307	0.425016	0	0	0	0
420053/448665/430171/448666	0.305472	0	0.166612	0.403124	0.190299	0.150796	0.158671	0.163744	0.187457	0	0
49271	0.803588	0.449643	0.166612	0.268749	0	0	0	0	0	0	0
418435	0	0	0	0.726816	0.45141	0.452388	0	0	0.187457	0	0
432418	0.152736	0.299762	0.598016	0.471253	0	0.150796	0.158671	0	0	0	0
463218/214901/452492	0	0	0	0.389938	0.340769	0.338115	0.727953	0	0	0.198539	0
96255	0.458209	0	0.380929	0	0	0	0	0	0	0.614746	0.694902
111354	0.487545	0.326566	0.166612	0.134375	0.15047	0.150796	0.158671	0.218981	0	0	0
453650	0	0	0	0	0	0.150796	0.371179	0.182628	0.187457	0.765943	0.231634
352479	0.650852	0	0.434174	0.134375	0.15047	0.150796	0.158671	0	0	0	0
414809/240419	0.677811	0.299762	0.166612	0.202504	0.340769	0	0	0	0	0	0
469724	0	0	0.190464	1.03544	0.407818	0	0	0	0.187457	0.204915	0
456253	0	0	0	0.389938	0.15047	0.51307	0.396205	0	0.21721	0.198539	0
68124	0.152736	0.299762	0	0.134375	0.15047	0.331933	0.608713	0	0	0	0
432719	0.163307	0.77341	0.550312	0	0	0	0.198103	0	0.187457	0	0
439754	0	0.176686	0.407552	0	0	0.368456	0.212508	0.218981	0.487668	0	0
449552	0.774252	0.176686	0.333225	0.134375	0	0	0	0	0	0	0
434306	0.316044	0.149881	0.166612	0.134375	0.15047	0.338115	0.158671	0	0	0	0
49364	0.487545	0.149881	0	0.134375	0.15047	0.150796	0.158671	0.163744	0	0	0
197736/50223	0.163307	0	0	0.524312	0.15047	0	0.396205	0.218981	0	0	0.231634
358490	0.163307	0	0	0.134375	0.367989	0.150796	0.317342	0	0.374913	0	0
99044	0.334808	0.326566	0.357077	0	0.15047	0.150796	0.158671	0	0	0	0
316755/62832	0.46878	0.149881	0.166612	0.268749	0.30094	0	0	0	0	0	0
448353	0	0	0	0.389938	0.340769	0.519252	0.356774	0	0	0	0
52486	0	0	0	0.592441	0	0.368456	0	0	0.270458	0.409831	0
218410	0.495738	0.149881	0	0.134375	0	0	0.476013	0	0	0	0
115915	0.316044	0.149881	0.166612	0.268749	0.15047	0	0	0	0	0	0
363263	0.334808	0	0.166612	0	0	0	0.158671	0	0	0.567404	0
441722	0.152736	0	0.217087	0	0.435038	0	0.198103	0.365255	0	0	0
74169	0.171501	0.176686	0.190464	0.202504	0.217519	0.181137	0.158671	0	0	0	0
119192	0.326615	0.223422	0.380929	0	0.190299	0	0	0.163744	0	0	0
445347	0	0	0	0.458067	0.190299	0.181137	0.569282	0	0	0	0
101489	0	0.223422	0.841726	0	0	0	0.396205	0	0	0	0
216777/232467	0.46878	0	0.333225	0	0	0	0.158671	0	0	0	0
238228	0	0	0	0.607511	0	0.374638	0.212508	0	0	0	0
212824	0	0	0	0.134375	0.15047	0.368456	0.317342	0	0	0	0
465136/453933	0.661423	0	0	0	0	0	0.198103	0	0.270458	0	0
420385	0	0	0	0.134375	0.367989	0.51307	0	0	0	0	0
97619	0.152736	0.149881	0.166612	0.268749	0.217519	0	0	0	0	0	0
465529	0	0	0	0.268749	0.815635	0	0	0	0	0	0
465037	0	0.476447	0.333225	0.134375	0	0	0	0	0	0	0
431018/432527	0.640281	0.299762	0	0	0	0	0	0	0	0	0
110861	0	0	0	0.134375	0.15047	0.663866	0	0	0	0	0
95701	0.316044	0	0	0	0.15047	0.488911	0	0	0	0	0
354747	0.324237	0.149881	0.166612	0	0	0	0.158671	0	0	0	0
68064	0.152736	0.149881	0.166612	0.134375	0	0	0.158671	0	0	0	0
68570	0	0	0	0	0.217519	0	0	0	0.21721	0.60837	0
439549/Q0MYV6	0.489922	0	0	0	0.15047	0.150796	0	0	0	0	0
457347	0.171501	0	0	0	0.217519	0	0	0	0.270458	0.181244	0.307682
454384/454943/466634/467082/460738	0	0	0	0.134375	0	0.187319	0	0.163744	0.187457	0	0.231634
436058	0	0	0	0.403124	0	0	0	0	0	0	0.463268
469619	0.163307	0.223422	0.407552	0	0	0	0	0	0	0	0
462243	0	0	0	0	0.190299	0	0.608713	0	0	0	0
463792	0.152736	0.149881	0	0.268749	0	0	0	0	0	0	0
429015/455191	0	0	0	0	0	0	0.371179	0	0	0	0.615364
462816	0	0	0	0	0	0	0.158671	0.491232	0	0	0
308275	0	0	0	0.268749	0	0.368456	0	0	0	0	0
462066	0	0.299762	0	0	0.190299	0	0	0	0.187457	0	0
101628	0	0	0	0.134375	0.15047	0	0.158671	0	0	0	0
358023/369078	0.343002	0	0.166612	0	0	0	0	0	0	0	0
463443	0	0	0	0	0.380597	0	0	0.182628	0	0	0
353375/236440	0.171501	0	0.190464	0	0.190299	0	0	0	0	0	0
233694	0.171501	0.176686	0	0	0	0	0.158671	0	0	0	0
362686	0.458209	0	0	0	0	0	0	0	0	0	0
450988	0	0	0	0.134375	0	0.331933	0	0	0	0	0
313572	0.334808	0	0	0	0	0.150796	0	0	0	0	0
67636	0.326615	0.176686	0	0	0	0	0	0	0	0	0
454151	0	0	0	0.134375	0	0.368456	0	0	0	0	0
434360	0.152736	0	0.357077	0	0	0	0	0	0	0	0
431878	0.152736	0	0	0	0.15047	0.150796	0	0	0	0	0
450441	0	0	0	0	0	0	0	0	0.374913	0	0.231634
103339	0	0	0	0	0	0	0	0	0.21721	0.397079	0
101738	0	0	0	0	0	0	0	0	0.651631	0	0
111673	0.152736	0	0	0	0	0	0	0	0	0.379784	0
201577	0.152736	0	0.166612	0.134375	0	0	0	0	0	0	0
460939	0	0.299762	0.166612	0	0	0	0	0	0	0	0
449933	0	0	0.217087	0.255563	0	0	0	0	0	0	0
435731	0	0.299762	0	0	0	0	0	0	0	0	0
114210	0	0	0	0	0	0.301592	0	0	0	0	0
71449	0	0	0.166612	0	0	0	0	0.163744	0	0	0
311691	0	0	0	0.134375	0	0	0.158671	0	0	0	0
95337	0.316044	0	0	0	0	0	0	0	0	0	0
465093	0.343002	0	0	0	0	0	0	0	0	0	0
470734	0	0	0	0	0	0	0	0.382725	0	0	0
435596	0.163307	0.149881	0	0	0	0	0	0	0	0	0
101352	0	0	0	0	0	0	0.317342	0	0	0	0
194576	0.343002	0	0	0	0	0	0	0	0	0	0
215571	0	0	0	0.134375	0	0.181137	0	0	0	0	0
452635/248187	0	0	0	0.268749	0	0	0	0	0	0	0
107004	0	0	0	0	0	0.301592	0	0	0	0	0
109194	0.163307	0.149881	0	0	0	0	0	0	0	0	0
75480	0.163307	0	0	0	0	0	0	0.163744	0	0	0
418018	0.326615	0	0	0	0	0	0	0	0	0	0
51576/51588	0.171501	0.149881	0	0	0	0	0	0	0	0	0
125668	0	0.353371	0	0	0	0	0	0	0	0	0
465724	0	0	0	0	0	0	0	0	0	0	0.615364
462411	0	0.299762	0	0	0	0	0	0	0	0	0
450265	0	0	0	0	0.15047	0	0.158671	0	0	0	0
243151	0	0	0.333225	0	0	0	0	0	0	0	0
440025	0	0	0	0	0	0	0	0	0	0.362489	0
221073	0.171501	0.149881	0	0	0	0	0	0	0	0	0
64694	0	0	0.190464	0	0	0.181137	0	0	0	0	0
448904	0.171501	0	0.217087	0	0	0	0	0	0	0	0
358258	0	0	0	0	0.15047	0	0	0	0	0	0
451890/465699	0.152736	0	0	0	0	0	0	0	0	0	0
99812/121083/117836	0	0	0	0	0.15047	0	0	0	0	0	0
463684	0	0	0	0	0	0	0	0	0.21721	0	0
449423/448575	0	0	0	0.134375	0	0	0	0	0	0	0
229439	0	0	0	0	0	0	0.212508	0	0	0	0
114121	0	0	0	0	0	0.150796	0	0	0	0	0
364204	0.163307	0	0	0	0	0	0	0	0	0	0
452458	0	0	0	0	0	0	0	0.163744	0	0	0
67066/451944	0	0	0	0.134375	0	0	0	0	0	0	0
469065/253000	0	0.149881	0	0	0	0	0	0	0	0	0
77810	0	0	0	0.134375	0	0	0	0	0	0	0
74571	0	0	0	0.134375	0	0	0	0	0	0	0
451680	0	0.149881	0	0	0	0	0	0	0	0	0
432935	0	0.149881	0	0	0	0	0	0	0	0	0
448088	0.152736	0	0	0	0	0	0	0	0	0	0
432584	0.152736	0	0	0	0	0	0	0	0	0	0
357810	0.152736	0	0	0	0	0	0	0	0	0	0
71170	0.163307	0	0	0	0	0	0	0	0	0	0
66660	0.163307	0	0	0	0	0	0	0	0	0	0
455206/464582	0	0	0	0	0.190299	0	0	0	0	0	0
438550	0	0	0	0	0.190299	0	0	0	0	0	0
468520	0	0	0	0.202504	0	0	0	0	0	0	0
453506	0	0	0	0	0	0	0	0	0	0	0.307682
434046/354820	0	0	0	0	0	0	0	0	0	0	0.231634
103206	0	0	0	0	0	0.150796	0	0	0	0	0
422988/425314	0	0	0	0	0	0	0	0.182628	0	0	0
466238	0	0.149881	0	0	0	0	0	0	0	0	0
203711	0	0	0	0	0.15047	0	0	0	0	0	0
452339/460036	0	0.149881	0	0	0	0	0	0	0	0	0
453702/448126	0	0	0	0	0	0	0.158671	0	0	0	0
457885	0	0	0	0	0	0	0.158671	0	0	0	0
205272	0	0.176686	0	0	0	0	0	0	0	0	0
204685	0	0	0	0	0	0	0	0	0	0	0.307682
253625	0.171501	0	0	0	0	0	0	0	0	0	0
421456	0	0	0	0	0	0.181137	0	0	0	0	0
Protein modification and transport
446535	32.0366	48.0098	43.9805	33.7714	26.9894	24.3945	22.3163	28.8558	31.7392	33.1602	60.4666
437166	26.0996	23.3045	19.3014	23.5058	20.8272	23.2373	23.0041	22.5197	30.5895	25.9317	23.8727
4444941/Q0MYW7	9.85577	20.9485	23.3191	20.402	16.156	15.5463	17.9979	22.1558	20.7843	17.051	31.312
443369	18.7243	20.2589	20.5309	15.7231	15.8077	18.0487	15.0032	20.2611	20.5374	16.5592	21.1222
457279/451861	15.4759	19.0414	17.9138	14.8374	11.512	13.4826	11.2501	10.4675	9.96713	7.71315	9.03767
450615/459736	11.6424	11.9143	11.1148	16.9513	18.1318	15.9811	15.9198	10.0659	10.7087	8.89801	4.64877
79310	13.906	16.5561	13.7886	10.6621	9.34042	10.8981	8.37771	8.69872	8.01224	10.1102	12.3214
448193	11.5214	13.0087	10.1835	10.463	9.14812	9.3044	10.1654	11.6892	11.8777	10.7295	11.7317
437063	10.3936	10.256	11.8404	9.8442	8.01893	8.69447	8.70946	8.25934	10.0141	10.6667	16.4812
436409	10.9081	13.296	11.766	8.36042	7.36838	8.39815	8.94984	11.962	7.9355	10.3215	11.1667
438040/104156/213291	11.3581	9.02603	12.8936	6.43711	8.48295	9.7695	10.049	10.4466	8.72338	6.531	9.50094
437270	9.41609	14.2021	14.9618	8.75005	8.25659	7.83001	3.95995	7.20331	7.01967	6.45536	13.7112
77411	8.2613	8.15915	6.79179	10.8511	8.37808	9.86579	7.09488	5.48781	6.09758	6.2031	4.67351
360139	9.80981	8.87895	7.92314	8.18775	6.78664	7.95665	5.78703	5.10509	4.74733	3.49728	7.74956
415245	6.98893	7.29973	5.88163	6.54323	8.81488	7.48101	10.1	5.94607	6.12733	6.58926	5.62312
446255/426711	5.4782	6.77247	6.54531	5.95079	5.65545	6.35766	5.67557	7.25799	8.96408	9.68946	7.31711
432900	5.37356	6.34963	6.14919	7.86248	6.72667	8.18758	7.34682	4.99658	7.91404	8.60016	5.46753
421349	6.15363	5.39954	6.05101	5.62521	5.6663	6.388	5.70722	6.2727	5.86518	6.22677	6.00685
466248/117742/	4.87545	5.04617	4.51898	6.42016	5.51959	4.52247	6.07556	5.3066	4.55987	5.08105	5.31544
363448	5.17854	3.90913	5.50347	5.24689	4.68758	4.12368	5.70438	4.06542	3.42261	4.8998	0.872649
455448	4.69575	5.88846	3.79062	4.44221	3.95161	4.41909	3.85227	4.28496	2.7835	3.12203	7.6761
426579	5.44886	6.30849	4.96557	4.06546	2.87862	3.19326	3.42726	3.26276	2.15958	2.74225	5.26413
438194	6.58964	6.52504	4.9922	1.60119	1.96495	2.74706	2.4358	3.50062	2.72195	4.63663	3.97952
440955	1.78925	0.829818	1.31494	4.05227	4.13814	2.86133	5.05908	6.56525	5.13054	5.06375	6.62221
460492/431703	3.73943	3.28	3.49546	3.70221	3.62345	4.33515	3.97057	4.66909	3.48008	2.9235	4.80086
452958	3.85463	3.91192	3.10586	3.84789	3.00187	3.4707	2.51561	1.13071	1.21604	2.70766	0
439272/419979	3.40462	3.22639	3.25452	2.51733	2.62836	3.34406	1.81268	2.82676	2.88796	2.14026	3.64618
432658	2.9065	2.70321	2.46327	2.58546	2.65734	2.55974	2.96565	2.42515	4.31291	2.30421	3.69658
71492	2.89831	3.07651	3.1508	2.6517	2.90208	2.68019	2.47523	1.8598	2.7005	1.7541	3.18292
419949/48497	2.41896	2.92663	3.01081	3.3804	2.64097	2.66313	3.37626	2.82676	1.91262	1.93534	2.28462
508457	5.40052	4.2625	2.79372	2.031	1.39029	2.98888	1.12416	1.2581	0.809334	0.981778	1.10428
432669	2.60103	2.32303	2.07957	1.97794	1.64764	0.820844	1.85211	2.28029	3.32442	3.70036	3.82393
430339	2.89593	1.99926	2.69277	1.66932	1.23982	1.37662	1.07032	1.82345	1.94237	2.49637	1.31027
457206	1.14659	0.979699	1.38927	3.10977	3.46037	2.78358	2.99067	1.03911	1.99562	0.543733	0.796602
224551	1.62594	1.05324	1.55588	2.36788	2.3564	2.26433	3.10991	2.0802	2.26404	0.789615	0.872649
353339	1.11963	1.17632	0.574164	1.39869	0.60188	1.15278	1.03089	2.48039	2.88796	2.89982	3.79828
433378	2.10292	2.12641	2.19571	1.53495	1.65141	1.67203	1.65401	0.911724	1.3205	1.54918	0.307682
441261	0.793017	0.84975	0.357077	0.605628	0.491239	0.670048	0.727953	3.22892	2.21909	1.1694	7.52051
434096	1.96075	2.36977	1.86248	1.19807	0.708758	1.40078	0.410611	2.04243	1.02654	1.55556	1.10428
449047	2.28261	2.00334	2.84143	0.471253	0.803027	2.33119	0.476013	2.31468	0.270458	0	1.77353
437005	0.793017	1.27946	1.26446	2.04607	1.37769	1.93239	2.61949	1.14959	1.3717	0.742272	0.463268
432215	1.79507	1.09998	1.72249	2.12739	1.26705	0.965458	0.634684	2.20617	1.02028	0.759567	1.33592
435103	1.45444	1.44647	0.93124	1.06369	1.33409	1.1893	1.50974	1.64082	1.67192	1.14573	2.10687
422598	0.972712	0.803014	0.550312	1.65614	1.58059	1.52123	0.872218	1.20286	2.48329	0.567404	3.25896
425817	0.803588	1.57642	1.31494	1.58801	1.04953	1.40696	1.65401	1.56867	1.35025	1.36794	1.10428
464820/464809	1.1302	1.20312	0.740776	1.3855	0.859228	1.58192	1.08473	1.49596	1.35025	1.74772	1.97693
232647	1.10906	1.57642	0.166612	1.68251	2.24952	1.45437	1.2434	0.74798	1.35025	0.591075	1.07863
363813	1.4251	1.17632	1.67202	1.2662	1.30687	1.21964	1.08473	2.24253	0.996791	0.748648	0.333333
447219	0.621516	0.84975	0.740776	0.861191	1.04953	0.820844	0.767384	1.58558	2.23633	1.35064	2.13252
356218	2.26622	1.39974	1.48155	1.07688	0.859228	1.00816	0.569282	0.729096	0.809334	1.1521	0.463268
467198	0.640281	1.29659	1.53203	1.18488	0.926277	1.40078	0.52985	1.31333	1.35025	1.37431	1.43762
Q4G377	0.171501	0.299762	0	2.5437	1.88153	2.67401	1.2578	0.692743	0.592124	0.561028	0.231634
64238	1.96894	1.17632	0.333225	2.19363	0.886448	1.82901	0.886624	0.74798	0.487668	0.403455	0
422633	0.964518	1.50288	0.690301	0.726816	0.340769	0.820844	1.04529	1.51343	1.21604	1.93534	0.948697
61471	1.78687	0.749405	0.666449	0.793062	0.15047	0.639707	0.317342	1.31333	0.945583	1.37431	1.97693
440275	1.62594	1.42654	1.26446	0.808131	0.681537	0.857367	0.674115	0.67386	0.592124	0.561028	0.796602
445326	0.650852	0.950096	0.764628	0	0	0.338115	0	2.04243	1.94237	2.31513	2.5419
466893/123098	0.163307	0.223422	0.190464	1.84169	1.2	1.00198	1.61458	0.67386	1.3205	0.591075	0.307682
447400	1.14659	1.09998	1.33879	0.458067	1.04953	0.555775	1.35107	0.89284	0.457915	0.403455	0.872649
350745	1.92084	1.12958	1.3806	0.537499	0.75235	0.814662	0.371179	0.346372	0.404667	0.181244	0.463268
460002	0.640281	0.549988	0.357077	1.19807	0.708758	0.97164	1.70785	0.401609	1.16279	0.567404	0.564967
457349	0.991477	1.07597	0	1.46493	0.217519	2.12442	0	0	0.675125	0.181244	0.846998
241880	1.1384	1.02644	0.93124	0	0.407818	0.187319	1.13856	0.784333	0.487668	0.964483	1.18033
437605	1.29113	1.37981	1.28832	0.403124	0.518459	0.51307	0	0.346372	0.404667	0.181244	0.231634
457466	0.487545	0.923291	0.764628	0.726816	0.775807	1.0385	1.12416	0	0.21721	0.789615	0
428179	0.659046	0.699869	0.981715	0.134375	0.708758	0.851185	0.569282	0.565353	0.404667	0.783238	0.231634
41396	1.62356	0.896486	0.547541	0.726816	0.217519	0.187319	0.78179	0.327488	0	0.77232	0
425773	1.13602	1.09998	0.190464	0.605628	0.832007	0.851185	0.317342	0.327488	0.270458	0.204915	0
232689	0.803588	0.549988	0.574164	0.336878	0.775807	0.555775	0.554876	0.510116	0	0.584699	0.307682
437972	0.964518	1.3262	0.333225	0.605628	0.30094	0.820844	0.158671	0.182628	0	0.181244	0
435301	0.487545	0.400107	0.383699	0.726816	0.641709	0.670048	0	0.565353	0.592124	0.584699	0.231634
438661	0.650852	0.326566	0.357077	0.336878	0.15047	0.150796	0.158671	0.163744	0.675125	0.38616	0.564967
435425	0.975089	0.699869	0.93124	0.268749	0	0	0	0.565353	0.187457	0	0
454906/458442	0.659046	0.876555	0.357077	0.539382	0	0.670048	0	0	0.187457	0	0
112805/451082	0.152736	0.503252	0.791251	0.471253	0.15047	0.150796	0	0.163744	0	0.204915	0.948697
75941	0.795395	0.149881	0.740776	0.134375	0.15047	0.181137	0.158671	0.163744	0.270458	0.181244	0.307682
459870	0.793017	0.626328	0.383699	0.740002	0	0.150796	0	0	0	0	0
48961	0	0	0	0.202504	0.708758	0	0.356774	0.729096	0.645371	0.561028	0
48468	0	0	0	0.779875	1.07675	0	0.926055	0.327488	0	0	0
316904/423385	0.814159	0.476447	0.499837	0.389938	0.570896	0	0	0	0	0	0
414143	0.632087	0	0	0.403124	0.30094	0.301592	0.158671	0	0	0.567404	0
204568	0.632087	0.84975	0.690301	0.134375	0	0	0	0	0	0	0
444086	0.152736	0.326566	0.547541	0.134375	0	0.150796	0	0.163744	0.187457	0.38616	0
215851	0.171501	0	0	0.336878	0.585508	0.525434	0.356774	0.182628	0	0	0
58004	0.152736	0	0	0.66057	0	0	0	0.163744	0	0	0.948697
239073	0.316044	0	0.217087	0	0.190299	0.150796	0	0.382725	0.187457	0	0
435394	0	0	0	0.268749	0.30094	0.301592	0.317342	0	0	0	0
308169	0	0	0	0.403124	0.15047	0.525434	0.158671	0	0	0	0
61107	0.479351	0.149881	0.333225	0	0	0	0	0.163744	0	0	0
456489/110979	0	0.699869	0	0	0.217519	0.181137	0.158671	0	0	0	0
445648/218347	0.324237	0	0	0	0.15047	0	0.158671	0.163744	0.187457	0.181244	0
365117	0	0.176686	0.166612	0.134375	0	0	0.158671	0.182628	0.187457	0.181244	0
367241/317566	0	0.149881	0.166612	0.268749	0	0	0.317342	0	0	0	0
468249/468248	0	0.176686	0.383699	0.255563	0	0	0	0.218981	0.187457	0	0
65928	0	0	0.190464	0	0	0	0	0.218981	0	0.567404	0
440270	0	0.223422	0	0	0	0	0	0	0	0.397079	0
111046/229802	0	0	0	0	0.15047	0.150796	0	0.163744	0	0	0
104672	0	0	0	0	0.15047	0	0.317342	0	0	0	0
447456	0.171501	0	0.190464	0	0	0.181137	0	0	0	0	0
214413	0.171501	0.149881	0	0	0	0	0	0	0	0	0
78922	0.152736	0.149881	0	0	0	0	0	0	0	0	0
439586/508354	0	0	0.166612	0	0	0.181137	0	0	0	0	0
465658/458750	0	0	0	0	0	0.181137	0.198103	0	0	0	0
50261	0	0	0	0	0.30094	0	0	0	0	0	0
447906/454400	0	0	0	0	0	0	0.158671	0.163744	0	0	0
47413	0	0.149881	0.166612	0	0	0	0	0	0	0	0
46489	0	0	0	0	0	0	0	0.327488	0	0	0
64857/47741	0.171501	0	0.166612	0	0	0	0	0	0	0	0
60129	0	0	0	0.134375	0.15047	0	0	0	0	0	0
435108	0	0.176686	0	0	0	0	0	0	0	0	0
79153	0.152736	0	0	0	0	0	0	0	0	0	0
309909	0	0.149881	0	0	0	0	0	0	0	0	0
452341	0.163307	0	0	0	0	0	0	0	0	0	0
433781	0	0	0	0	0	0	0	0.182628	0	0	0
454849	0	0	0	0	0	0	0	0.218981	0	0	0
104342/317418	0	0	0	0.255563	0	0	0	0	0	0	0
Protein degradation (Ubiquitin & Proteasome)
436615	10.0482	10.6025	9.13615	5.8296	7.47902	8.04297	9.37201	8.06121	7.23688	9.75864	8.85643
462184	5.48058	4.6062	5.06375	3.18732	4.41939	2.72908	4.61966	6.21691	4.50663	2.68399	5.23848
435143	4.71452	4.42951	3.9182	4.33264	4.20895	4.07627	3.18878	4.02962	3.48008	2.94079	6.23848
428226/113643	2.77253	1.50976	2.24618	5.04972	4.48267	3.11551	3.29361	1.98719	2.7752	1.50184	0.926537
467973	4.13077	3.94899	2.67169	2.38295	2.87486	1.85317	2.38196	2.24394	2.7005	2.74225	1.7453
439509	3.86283	3.72277	2.76987	2.71983	2.09905	2.16094	2.95124	2.20617	1.97213	2.72496	1.97693
355962	3.06981	3.44981	3.5345	4.03909	3.09238	3.26631	2.80698	1.31333	1.4035	1.76047	0.846998
414292	2.08415	2.19995	2.65373	1.65614	1.70208	2.04667	2.96565	4.06597	2.37679	3.08744	5.21025
455478/425512	2.58227	1.79985	2.82034	3.14964	2.72439	1.85935	2.54063	2.80788	2.24259	2.36247	2.20857
199805	4.3879	1.57642	3.94482	2.57039	2.13888	3.62858	2.38196	1.76821	0.996791	1.3206	0
360083	3.38823	5.12658	3.9182	0.511126	0.435038	0.561957	1.03373	2.8248	1.56746	1.35064	3.67442
438899	2.735	1.77304	2.05572	2.53051	2.83503	2.23399	2.38196	1.67717	1.48446	1.57285	1.33592
459379	1.79744	2.02327	2.07957	1.9117	2.08268	1.40696	1.90595	2.66302	2.02538	2.34971	2.84958
441425	2.57169	2.79948	2.60326	2.32801	2.30396	1.3401	1.29723	1.64082	0.996791	1.35064	0.77095
434239	0.514503	0.706742	0	0.806248	1.17278	1.37044	0.317342	7.25658	2.21079	1.54918	6.6257
458065/444197	1.61537	1.99366	1.99005	1.71108	1.89238	1.22582	1.72225	2.13402	2.37883	2.74863	2.41197
463546	1.3099	1.64996	2.10619	1.64295	2.01563	2.44546	1.93476	1.53231	1.77841	1.57285	2.84958
416100	2.25803	1.80264	2.02909	1.8037	1.84171	1.64169	1.66841	0.89284	1.26725	1.1521	1.33592
63216	1.77868	2.19995	2.43942	1.57482	1.52439	1.37044	1.53477	1.13071	0.404667	1.95264	1.77095
438506	1.47083	1.82665	1.72249	1.31926	1.67486	1.89587	1.65401	1.53231	0.862582	1.95264	1.66925
437057	2.28499	3.32673	3.39451	1.14501	1.02231	1.55776	0.634684	0.654976	0.645371	1.14573	0.463268
456273	2.11111	1.54962	1.72249	1.31737	1.36307	2.22162	1.4415	1.02023	0.592124	0.940812	0.463268
434211	1.95018	1.75311	1.47878	1.40057	0.708758	1.52123	0.727953	0.784333	0.675125	1.37431	2.5419
467532	1.47321	1.40661	1.5825	1.05051	1.52439	0.851185	0.767384	0.81872	2.37679	1.90529	1.41197
361941	2.10292	1.75311	1.074	0.861191	0.832007	0.887708	0.78179	1.42184	1.214	1.35064	2.13252
432777	1.47321	1.72351	1.72249	1.45363	1.06213	0.887708	1.15297	1.44072	1.05004	1.95264	0.539316
446206/Q0MYX3	1.93961	1.77304	1.53203	1.33244	1.04953	0.362274	1.29723	1.09294	0.675125	1.53189	1.56755
446067	2.27442	2.12641	2.79372	1.25113	0.708758	1.0385	1.45591	0.729096	0.487668	0.38616	0.539316
458117/452834	1.28056	1.64996	1.86248	1.19807	0.982477	1.11625	1.2578	1.02023	0.996791	1.35702	0.926537
462164	1.16536	1.94973	1.69864	0.671873	0.380597	0.452388	0.727953	2.07878	1.61867	2.13388	1.07863
460052	2.26622	2.49692	1.74911	0.876261	0.15047	0.150796	0.158671	1.18594	0.915829	1.17577	3.08122
426257	0.648475	1.05324	0.714153	1.23794	1.11658	0.706571	1.50974	1.64082	1.297	2.52004	0.333333
448346	1.48959	1.05324	1.03219	1.51988	1.08935	1.52742	1.11354	0.528999	1.3205	0.789615	0.463268
428621	0.795395	1.09998	1.17495	0.403124	1.52439	1.73889	1.72225	0.74798	0.809334	1.36794	0
214492/456589	1.11725	0.699869	0.574164	1.18488	0.926277	0.670048	0.569282	1.62194	1.56746	1.37431	1.7453
356176/370997	1.28056	1.39974	1.69864	1.06369	1.04953	0.700389	0.569282	0.875371	0.404667	1.18669	0
442322/439065	2.29318	0.476447	1.09785	0.673757	1.2	0.820844	0.569282	0.692743	0.592124	0.964483	0.898301
125335	1.3099	0.803014	1.00834	0.471253	1.02231	0.700389	1.13856	0.911724	0.592124	1.55556	0.872649
454161	1.29933	0.699869	1.14556	1.26431	0.859228	0.820844	0.727953	0.911724	0.945583	0.765943	0.796602
415549	1.0903	0.800215	0.523689	0.537499	0.953497	0.301592	0.847192	2.11655	0.967037	0.591075	0
235083	0.46878	0.726674	2.46604	0.605628	0.926277	0.301592	0.515445	0.565353	0.592124	1.1694	0
465547/250675	1.3017	1.12958	1.14833	0.403124	0.491239	0.670048	0.515445	0.565353	0.621877	0.981778	0.231634
424835/453205	0.343002	0.549988	0.407552	0.268749	0.531067	0.519252	0.713547	1.31333	1.45471	0.783238	2.56665
461019	1.11963	0.776209	0.690301	0.268749	0.340769	0.519252	0.688521	1.29445	0.862582	0.947188	0.872649
451158	1.10906	0.549988	0.357077	0.726816	0.340769	0.887708	0.78179	1.51343	1.35025	0.765943	0
416247	1.45444	1.47328	1.69864	0	0.340769	0.700389	0.356774	0.510116	0.77958	0.198539	0
441908	0.171501	0.952895	0.499837	0.537499	0.491239	0.482729	0	2.00608	0.434421	1.76047	0
254142	1.75991	0.653133	1.09785	0.808131	0.668929	0.639707	0.317342	0.327488	0.187457	0.181244	0
456568	0.334808	0	0.190464	0.389938	1.2	0.863549	2.02519	0.327488	1.53771	0.204915	0
443432	0.822353	0.699869	0.574164	0.726816	0.558288	0.519252	0.569282	0.565353	0.675125	0.789615	0.872649
45905	1.12783	0.979699	0.714153	0	1.04953	0.820844	0.569282	0.182628	0.187457	0	0.926537
425780	1.47321	1.17632	1.69864	0.336878	0	0.362274	0.212508	0.365255	0.374913	0.362489	0
458954	1.75991	1.02644	0.93124	0	0	0	0.158671	0.729096	0.187457	0.584699	0.846998
463036	0.93756	0.653133	0.499837	0.808131	0.45141	0.150796	0.476013	0.365255	0	0.595618	0.463268
202791	0.152736	0.299762	0.907388	0.202504	0.558288	0.331933	0.821221	1.51343	0.621877	0.362489	0.333333
437321/69975	0.334808	1.20032	0.333225	0.91425	0.625337	0	0.569282	0.966961	0.187457	0.970859	0
418134/418804	0.152736	0.449643	0	0.539382	0.708758	0.362274	0.78179	0.930608	0.404667	0.765943	0.846998
452918	0.305472	0.326566	0.217087	0	0	0	0.158671	1.47708	1.3205	1.36794	1.12993
73171	0.956325	0.803014	0.767399	0.268749	0.30094	0.452388	0.52985	0.327488	0	0.181244	0.463268
462652/239467	0.975089	0.999631	0.574164	0.794945	0.407818	0.670048	0.158671	0.218981	0	0.198539	0.231634
94882	0.498116	0.699869	0.357077	0.592441	0.407818	0.331933	0.569282	0.565353	0.487668	0.584699	0.539316
457256/454547	0.793017	0.149881	0.166612	0.336878	0.340769	0.150796	0.52985	0.528999	0.592124	0.742272	0.694902
204278	0.152736	0.373303	0.357077	0.202504	0.748586	0.820844	0.410611	0.163744	0.862582	0.204915	1.20598
433917	0.163307	0.449643	0.190464	0.537499	0.708758	0.67623	0.356774	0.654976	0.374913	0	0.333333
356424	0.956325	0.653133	0.523689	0.471253	0.30094	0.736912	0	0.163744	0.374913	0.181244	0
447692	0.993854	0.803014	0.523689	0	0.15047	0	0	1.00331	0.270458	0	1.20598
103784	0.316044	0.77341	0.383699	0	0.558288	0.338115	0.371179	0.710213	0.404667	0.584699	0.231634
449934	0.972712	0.822946	0	0.268749	0.45141	0.301592	0	0.711627	0.270458	0.397079	0
463325	0	0.223422	0.217087	1.13182	0.966105	0.519252	1.2434	0	0.21721	0	0
468451	1.29113	0.373303	0.690301	0.471253	0	0.663866	0	0.327488	0	0	0
69517	0.784823	0.299762	0.166612	0.134375	0.558288	0.181137	0.637524	0.820687	0.21721	0	0.231634
458072/471180	1.27237	0.803014	0.499837	0	0.15047	0	0	0.163744	0.187457	0.181244	0.463268
464442	0.334808	0.326566	0.383699	0.336878	0.15047	0.331933	0.356774	0.346372	0.457915	0.362489	0.539316
448328/470519	0.632087	0.353371	0.166612	0.861191	0.938885	0.331933	0.410611	0	0	0	0
218298	0.171501	0.896486	0.383699	0.134375	0.15047	0.482729	0.317342	0.182628	0	0.379784	0.564967
437163/Q0MYX5	0.784823	0.952895	1.09785	0	0	0	0	0	0	0.362489	0
470725/449816	1.59079	0.149881	1.26724	0	0	0	0	0	0	0	0
451093	0.640281	0.149881	0.547541	0.607511	0	0.150796	0	0.218981	0.592124	0	0.539316
75973/55830	1.28056	0.476447	0.357077	0.268749	0.15047	0.150796	0.158671	0	0	0	0
101488	1.16773	0	0	1.11864	0	0.73073	0.396205	0	0	0	0
466525/460822	0	0.523184	0.166612	0.592441	0.340769	0.700389	0.425016	0.218981	0	0	0.307682
425843	0	0	0	1.1717	0.681537	0.150796	0.569282	0.401609	0	0.379784	0
417071/251197	0.661423	0.449643	0	0.779875	0.190299	0.181137	0.569282	0	0.270458	0	0
462197	0	0	0	0.134375	0	0.150796	0.158671	0.730511	0	1.81244	0
94873	0	0	0	0.471253	1.30687	0.331933	0.52985	0.346372	0	0	0
459854/462832	0	0.626328	0	0.134375	0.15047	0.301592	0.940461	0.218981	0	0.403455	0
465631	0	0.503252	0.380929	0.471253	0.681537	0.51307	0	0	0	0	0
311906	0.316044	0.950096	0.574164	0	0.15047	0	0	0.346372	0	0.204915	0.231634
427966	0.632087	0.176686	0	0.134375	0	0	0.371179	0.163744	0.487668	0.204915	0.333333
47636	0.163307	0.576793	0.547541	0	0	0	0	0.76545	0	0	0.463268
70490	0.514503	0.523184	0	0	0	0	0	0.76545	0	0.38616	0
364946	0.948131	0.599524	0	0.268749	0	0	0	0	0	0	0
244348/218150	0.479351	0.673065	0.166612	0	0.15047	0.362274	0.198103	0	0	0	0
358471	0.163307	0.326566	0.166612	0	0	0	0	1.16706	0	0	0.463268
433678	0	0	0.190464	0.458067	0.367989	0.368456	0.198103	0	0.270458	0.379784	0.231634
350660	0	0	0	0.726816	0.407818	0.368456	0.554876	0	0	0	0
434731	0.458209	0.223422	0.550312	0	0.30094	0.338115	0	0	0	0	0
447922	0	0.176686	0	0	0	0	0	0	1.16279	0.591075	0.539316
450620/125530	0.476974	0	0	0.134375	0	0	0.371179	0.218981	0	0.584699	0
436025	0.640281	0	0.550312	0.268749	0	0.181137	0	0	0	0	0
122142	0.152736	0.176686	0.407552	0	0	0.150796	0.410611	0.346372	0.187457	0	0
467386/46255	0.659046	0	0.383699	0	0	0	0.158671	0	0	0.38616	0
356350	0.316044	0.446844	0.166612	0	0	0.181137	0.198103	0	0	0	0.463268
355058	0.316044	0.549988	0.764628	0	0	0	0	0	0	0	0
238164	0.686004	0	0	0	0	0	0.990513	0	0	0	0
427260	0	0	0	0.134375	0.30094	0	0.158671	0.365255	0.487668	0	0
457066	0	0.223422	0	0	0	0	0	0.401609	0.270458	0.567404	0.307682
462889	0.334808	0.326566	0.333225	0	0	0	0	0.182628	0	0	0
118695	0.487545	0.326566	0.166612	0	0	0	0	0.163744	0	0	0
425245/437068	0.479351	0.449643	0.166612	0	0	0	0	0	0	0	0
440238	0	0.223422	0.166612	0.255563	0	0.181137	0.410611	0	0	0	0
457255/425018	0	0	0	0	0.15047	0.362274	0.476013	0	0	0	0
452900/466164	0	0	0	1.21502	0	0	0	0	0	0	0
102855	0.152736	0	0.166612	0	0.518459	0	0.198103	0	0	0	0
415365	0.316044	0	0	0	0	0	0.158671	0.218981	0	0.198539	0
439421/468225	0	0	0.434174	0	0	0	0	0.182628	0	0.379784	0
210973	0	0	0	0	0	0	0	0.382725	0.187457	0	0.333333
429671	0.324237	0	0	0	0	0	0	0	0.270458	0	0
434266	0	0	0	0	0	0	0	0	0.675125	0	0
460555/437595	0.171501	0.176686	0	0	0	0	0	0.182628	0	0	0
454037	0	0	0	0.134375	0	0	0.158671	0	0	0	0
195332	0	0	0	0	0	0	0	0	0	0.362489	0
415505	0	0	0	0	0.217519	0	0.212508	0	0	0	0
248346/212988	0.305472	0	0	0	0	0	0	0	0	0	0
74380	0	0	0.166612	0	0	0	0	0	0	0	0
440897	0.152736	0	0	0	0	0	0	0	0	0	0
435665	0.163307	0	0	0	0	0	0	0	0	0	0
450768	0	0	0	0	0	0	0.212508	0	0	0	0
74740	0	0	0	0	0	0.181137	0	0	0	0	0
354180	0	0	0	0	0	0	0	0	0	0	0.231634
465848/243924	0	0.149881	0	0	0	0	0	0	0	0	0
210183	0	0	0	0	0	0	0	0	0	0.204915	0
71431	0	0	0	0	0	0	0	0.182628	0	0	0
444614	0.163307	0	0	0	0	0	0	0	0	0	0
68017	0.152736	0	0	0	0	0	0	0	0	0	0
Signal transduction
111026	8.66535	3.82591	6.46544	2.63851	3.00896	2.23399	4.08981	4.28496	3.85703	2.73587	6.52051
434541	3.38823	2.12641	2.62988	2.32989	2.69717	2.28849	2.13286	3.60913	2.75171	3.09382	2.51625
457790	2.735	1.7263	2.22233	1.3855	1.26705	1.49089	1.08473	2.00466	1.07979	1.16302	1.33592
450168	1.95018	1.47328	0.907388	0.592441	0.15047	0.670048	0.158671	3.19202	1.297	2.13388	2.79919
432551	2.41896	2.32023	2.32051	0	0	0	1.13856	1.6597	0.651631	0.988154	1.33592
371827/436125	1.79744	1.79985	1.55588	1.31926	0.938885	1.73889	0.569282	1.69606	1.61867	1.91167	2.4402
447939	1.46263	2.37664	0.93124	3.24414	2.20593	2.9709	1.38766	1.09435	1.297	0.578323	0.77095
466266	2.22869	2.17595	0.499837	0.268749	0	0.301592	0.317342	0.929194	0.862582	1.91805	1.87523
418014/351312	1.1384	1.09998	0.93124	1.18488	0.899056	1.22582	1.29723	1.13071	0.839088	0.964483	0.231634
436621	0.956325	1.42654	1.31494	0.861191	0.708758	0.820844	1.35107	0.510116	0.187457	0.38616	0
458993	0	0	0	0	0	0	0	0.327488	0	0	0.231634
455273/470338	0	0.149881	0.407552	0.524312	0.708758	0.519252	0.569282	0	0	0	0
121080	0.152736	0	0	0	0	0	0	0	0	0	0
449205	0	0.223422	0	0	0	0	0	0	0	0	0
223680	0.152736	0.223422	0	0	0	0	0	0	0	0	0
109784/240013	0	0	0	0.134375	0	0	0	0	0	0	0
349986	0.819976	0.223422	0	0	0	0	0	0	0	0	0.333333
103783	0	0	0	0.134375	0	0	0	0	0	0	0
365420	0.803588	0.326566	0	0.134375	0.15047	0.338115	0.317342	0	0	0	0
69772	0.305472	0.876555	0	0.202504	0	0	0.198103	0	0	0	0
422285	0.316044	0	0	0.134375	0	0	0.158671	0	0	0	0
464011/239029	0.334808	0	0	0.134375	0.15047	0	0	0	0	0	0
449871	0	0	0	0	0	0	0	0	0.374913	0	0
441036	0	0	0	0	0.435038	0	0	0	0	0	0
442319	0	0	0	0	0.435038	0	0	0	0	0	0
43620	0.163307	0	0	0	0	0	0	0	0	0	0
439158	0.163307	0	0	0	0	0	0	0	0	0	0
229323/454687	0.50631	0.476447	0.190464	0	0	0	0	0	0	0	0
362942/244505	0	0	0	0	0	0	0.198103	0.182628	0	0.198539	0
436369	0	0	0	0	0	0.374638	0	0	0	0	0
463399	0	0	0	0	0	0.362274	0	0	0	0	0
230621	0	0	0	0	0	0	0	0	0.270458	0	0
469924	0.487545	0.476447	0.383699	0.471253	0.491239	0.670048	0.317342	0	0	0	0
467431	0	0	0.434174	0	0	0	0	0	0	0	0
117293	0	0	0	0	0	0.181137	0	0	0	0	0
469954	0	0	0	0	0	0	0	0.218981	0	0	0
449018	0.163307	0	0.333225	0.134375	0.15047	0	0	0	0	0	0
434678	0	0.530057	0	0	0	0	0	0	0	0	0
462688	0.152736	0.353371	0	0.336878	0	0.338115	0.158671	0.182628	0	0.181244	0
414421	0.152736	0	0	0	0	0	0	0	0	0	0
453446	0	0	0	0	0	0	0	0.784333	0.675125	0.584699	0.872649
468203	0	0	0	1.18488	0.748586	0.181137	0.198103	0	0	0	0
449725	0	0	0	0	0	0	0	0	0.187457	0	0
459170	0.163307	0.176686	0.166612	0	0	0	0	0	0	0	0
354606	0.948131	0.626328	0	0.539382	0.190299	0.150796	0	0.346372	0.457915	0.181244	0.846998
224189/453465	0	0.149881	0	0	0	0	0	0	0	0	0
421760	0	0.223422	0	0	0	0	0	0	0	0	0
455791	0	0.353371	0	0	0	0	0	0	0	0	0
118025/463266	0	0	0	0	0	0	0	0	0.187457	0	0
453310	0	0	0	0	0	0.187319	0	0	0	0	0
419013	0.334808	0.549988	0.383699	0	0	0	0	0	0	0	0
431902	0.171501	0	0.166612	0	0	0	0	0	0.270458	0	0
443387/445108	0	0	0	0	0	0	0	0.182628	0	0	0
426064	0.152736	0.149881	0.333225	0.134375	0	0	0	0	0	0	0
415666	0	0	0.407552	0	0	0.368456	0	0	0	0	0
423224	0	0.299762	0	0	0	0	0	0	0	0	0
468033	0.46878	0	0.357077	0	0.15047	0.150796	0.569282	0.565353	0.675125	0.584699	0.872649
351389	0.640281	0	0	0	0	0	0	0	0	0	0
308811	0.152736	0	0	0	0	0	0	0	0	0	0
372445	0	0	0	0	0	0	0	0.163744	0	0	0.231634
426599	0.487545	0.549988	0.407552	0	0.407818	0	0.212508	0.182628	0.270458	0.403455	0
69881	0.152736	0	0	0	0	0	0	0	0	0	0
435327	0.163307	0.176686	0	0	0.217519	0.181137	0.212508	0	0	0	0.231634
111256/242422	0	0	0	0	0	0.150796	0	0	0	0	0
102729	0	0	0	0	0.380597	0	0	0	0	0	0
111589/125126	0.152736	0	0	0	0	0	0	0	0	0	0
443014/Q0MYV3	1.63651	0.449643	1.55588	0	0.15047	0.181137	0.158671	0.510116	0	0	0.231634
72492	0.152736	0.476447	0	0	0	0	0	0.528999	0.21721	0	0.231634
445511/255130	0.476974	0	0	0	0	0	0	0	0	0	0
441427	0.514503	0.923291	0.574164	0	0	0	0	0	0	0	0
124117	0	0	0.166612	0	0	0	0	0	0	0	0
Urea cycle
422007	6.69747	4.50305	3.47161	16.9362	12.9676	10.2817	12.0319	4.52227	8.13125	4.28506	6.95554
441299	5.89044	6.52632	5.79211	8.49449	11.6172	10.3182	9.27874	5.10509	8.63834	6.62385	6.28888
463837	0.305472	1.20312	0	7.4176	5.27309	3.89983	4.40715	2.16982	3.48008	2.94717	1.97693
465437/456474	1.1384	0.449643	1.31494	2.12739	1.83794	1.48471	1.65401	1.23921	1.07979	1.16302	0.796602
N assimilation & metabolism
436026	9.06833	10.9022	12.885	22.5652	23.6058	22.8689	23.2338	19.1095	22.4645	18.1822	21.7145
444643/440936/241900	19.5792	18.7657	28.6995	0	0	0	0	3.35576	0.404667	1.18669	1.41197
437187	4.22697	4.10014	5.55117	5.64248	4.7907	5.70559	5.69282	5.78092	5.50546	5.02279	4.90256
470023	7.77138	7.25579	7.55642	1.53495	1.41752	1.52742	1.65401	4.01074	2.34078	2.71404	4.2359
225692	1.1302	1.12678	0.574164	7.76579	5.97985	4.51538	4.18307	4.19337	4.34266	3.68944	3.00517
460978	6.43452	8.9793	7.00333	0	0	0	0	0	0	0	0
449382/469498	2.7432	3.47941	2.5794	2.24858	2.96913	2.71053	2.55504	0	0	0	0
361445	6.44509	6.82481	4.39418	0.134375	0	0	0	0	0	0	0
351211	5.53687	5.37273	3.67726	0	0	0	0	0.182628	0	0	0.231634
69253	2.45649	2.45298	2.92129	0.848004	0.340769	0.368456	0.158671	0.74798	1.32676	1.18032	1.43762
423772	3.00876	3.0497	1.69864	0.202504	0.30094	0	0	1.64082	0.457915	1.1694	1.87523
351238	2.58227	2.82628	2.46327	1.54813	0.792179	0.670048	0.674115	0.710213	0	0	0
212114	3.73705	4.54979	3.6116	0	0	0	0	0	0	0	0
217668	3.37528	3.0229	4.10866	0	0	0	0	0.382725	0	0.379784	0
232873	2.47525	2.60286	1.72249	0	0.190299	0.549593	0.198103	1.3308	0.404667	0.783238	0
Q0MYV8	2.41896	3.26287	2.43664	0	0	0	0	0.692743	0	0	0.231634
124007	3.11553	2.85589	2.2728	0	0	0	0	0.382725	0	0	0
219043/219044	2.27442	0.549988	2.24618	0	0	0	0	0	0	0	0
440751/440179	2.11349	0.476447	2.10342	0	0	0	0	0	0	0	0
C0IR49/C0IR48	1.4333	1.10278	0.666449	0.403124	0	0	0	0	0	0	0
428968	0.171501	0.400107	0	0.389938	0.367989	0	0.198103	1.0222	0.457915	0.584699	0
467437	0.814159	0.326566	0.166612	1.05051	0.15047	0.187319	0	0	0	0	0
200882	1.11963	0.626328	0.499837	0	0	0	0	0	0	0	0
439254	0.305472	0.876555	0.190464	0.134375	0	0.368456	0	0	0	0	0
195544	0.975089	0.299762	0.333225	0	0	0	0	0	0	0	0
453721	0.305472	0	0.624639	0.268749	0.30094	0	0	0	0	0	0
219042/258092	0.795395	0.176686	0.499837	0	0	0	0	0	0	0	0
451136	0.316044	0.549988	0.333225	0	0	0	0	0	0	0	0
453687	0.487545	0	0	0	0	0	0	0	0	0	0
72956	0.305472	0	0	0	0	0	0	0	0	0	0
452779	0.152736	0	0	0	0	0	0	0	0	0	0
73160	0.50631	0	0.333225	0	0	0	0	0	0	0	0
64600	0.46878	0.149881	0	0	0	0.368456	0	0	0	0	0
69646	1.43568	0.299762	0.716924	0.134375	0.15047	0	0.356774	0.729096	0	0.362489	0
225018	0	0.446844	0	0	0	0	0	0	0	0	0
212450	0	0.299762	0	0	0	0	0	1.56867	0.645371	0	1.41197
102453	0	0	0.190464	0	0	0	0	0	0	0	0
P assimilation & metabolism
433041/Q09HD2	9.26106	29.2227	18.2784	0.969193	0.870076	0	1.72225	153.591	103.62	104.669	173.442
434557	4.4442	5.56375	4.14672	2.84102	4.53335	4.34134	3.78687	12.3448	11.3983	18.8779	19.1222
433779	0	0.223422	0	0	0	0	0	27.8629	14.6701	15.7159	29.853
439624	0	0	0	0	0	0	0	23.5278	12.1717	12.0419	24.0274
202035	0	0.670266	0	0.255563	0	0	0	15.4083	11.9372	10.296	23.19
438229	0.324237	0.223422	0	0	0	0	0.212508	10.4655	7.87599	8.31515	20.3812
449181	0	0	0	0	0	0	0	11.1016	5.72267	9.51276	11.2206
426283	0	0	0	0	0	0	0.212508	6.72703	5.4757	5.74139	17.23
414308	0	0	0	0	0	0	0	4.96361	5.5587	5.05738	8.26581
Q8GZT5/123369	0	0	0	0.202504	0.340769	0.181137	0.198103	4.53832	5.98686	3.67214	6.6761
463656	0	0	0	0	0	0	0	3.92111	4.104	5.65483	7.80345
438750	0	0	0	0	0	0	0	3.17117	3.938	4.28051	5.13678
370963	0	0	0.166612	0	0	0	0	4.63133	0.915829	2.71404	4.92821
433665	0	0.223422	0	0.202504	0.217519	0	0.410611	2.04243	1.65046	1.7541	4.39148
447541	0.632087	0.449643	0.333225	0.134375	0.45141	0.301592	0.901029	1.2581	1.3205	1.35064	0.539316
438712	0	0	0	0	0	0	0	3.01136	1.07979	0.970859	3.89739
462214	0	0	0	0	0	0	0	1.45819	1.97213	1.35064	2.77353
470911/200606	0	0	0	0	0	0	0	0.365255	0	0.988154	0.872649
116959/103835	0.305472	0.326566	0	0	0	0	0	0	0	0	0
369509	0	0	0	0	0	0	0	0	0	0	0.307682
Sulphate assimilation & metabolism
454897/470997	16.8844	16.9238	19.7864	20.0651	24.7822	20.9939	26.0821	17.8906	21.1738	23.785	23.336
452787/467682	11.9854	11.8227	12.7744	12.9803	16.6309	13.4935	16.9141	15.2451	14.3015	13.4353	10.7069
464368	10.0587	7.82291	9.36842	12.1022	14.5666	13.3109	11.2617	14.1124	13.0895	13.9618	12.9659
440322	2.89593	3.15285	2.54037	3.3917	2.61751	1.1893	2.75314	2.15094	2.73025	2.75317	2.74788
110965/442411	1.60955	0.746606	0.547541	0.740002	0.926277	0.488911	0.158671	4.43123	3.20758	4.65392	2.75137
242970	1.46263	1.42654	1.91296	1.18488	0.926277	1.0385	0.727953	2.33356	1.94237	1.93534	2.51625
210030	0.93756	1.3234	1.93958	0	0	0	0	1.47708	1.94237	1.77139	0.463268
461605	0	0	0	1.45363	1.08935	1.06885	0.554876	0	0	0.38616	0
440100	0	0	0.166612	0.94439	0.708758	0.845003	0.78179	0.382725	0	0	0
442172	0	0.223422	0.434174	0.202504	0.190299	0	0	0	0	0	0.641015
467493	0	0.576793	0	0.255563	0	0	0	0	0	0	0
455311	0	0.476447	0	0	0	0	0	0	0	0	0
415495	0.152736	0	0	0	0.15047	0	0	0	0	0	0
Unknown / unassigned proteins
437557	11.653	7.60916	11.2278	17.1861	16.0928	16.8617	15.8284	10.0295	9.339	10.9217	7.44446
434249	16.943	17.2092	14.1903	11.4702	12.7337	11.8403	11.8222	7.86167	6.01662	6.49633	12.4478
436052	10.1903	8.68233	10.6063	5.26165	5.12815	7.44358	8.98737	9.9554	7.58204	9.72405	8.11372
434842	5.06227	6.23903	6.65867	6.74573	6.09049	2.5294	3.51674	1.76821	2.37053	3.12203	1.33592
361018	6.99475	11.5931	12.1832	9.17044	8.13334	8.88706	8.94984	9.99372	8.85963	8.0173	6.74956
451826	9.26106	13.8657	5.33651	0	6.66045	18.4365	5.95023	5.84409	17.5584	7.34595	0
461104	12.0596	5.45874	8.81534	7.09391	8.22937	7.95046	10.3384	8.46085	9.1495	9.48454	4.56923
436903	10.2139	8.81847	9.24951	8.92618	7.01676	7.32312	8.39212	8.39011	7.09641	8.50093	7.31711
439938	7.59988	6.17295	8.99893	8.45681	7.8324	8.60963	7.08048	4.50394	6.77474	5.01641	5.69917
422016	5.51573	6.07668	7.13091	7.36486	5.77317	5.5548	6.35537	4.90555	5.97167	5.86429	4.00517
440362	3.79334	5.59336	5.57503	6.41074	4.53335	6.83512	6.93905	4.79704	5.75446	7.39617	6.00685
440921	9.08603	5.51235	8.4638	2.75782	3.19217	5.54152	4.40715	7.18529	5.01779	3.48452	4.59488
106019	4.85906	3.70284	6.06343	4.33609	4.45545	5.47466	6.36693	6.36177	7.82274	5.61203	4.49318
441078	4.23279	4.90316	4.92654	4.5521	6.03052	5.36748	6.2621	5.25192	6.04637	5.87066	5.80086
440893	3.53859	3.74957	1.33879	7.02767	4.87788	4.75102	4.30231	7.74922	5.96337	3.71311	11.5283
439617	5.22083	5.17891	5.37313	6.23461	5.24587	6.06077	6.08997	4.26607	3.83354	3.12841	3.85217
464972	3.90274	4.45631	4.51621	5.86947	5.18767	5.68143	6.15442	3.35576	5.10079	3.91165	4.1855
363433	6.51196	6.27609	6.14053	3.36533	4.89049	3.07899	2.79257	4.92246	2.7005	4.643	6.98378
434969/462610	7.29441	5.07577	7.09562	3.7154	2.53409	3.53138	3.22915	4.08486	4.4194	3.66577	4.10596
438269	4.09062	2.09681	3.03743	4.28146	6.48193	6.06168	8.43061	3.66437	4.97284	3.71311	1.10428
457781	3.68076	3.50622	3.77544	4.16028	3.5564	4.11749	4.50042	5.78092	4.72588	4.47268	5.62312
239514/471332	4.51368	4.61179	4.2248	2.89376	2.40376	2.80683	2.83295	4.52141	3.77199	5.64391	8.3197
437431	6.33808	4.92309	6.07486	3.23096	4.20895	2.07701	3.61379	3.79372	4.21471	3.49544	4.69658
465488	6.09971	5.93239	5.73887	2.57039	2.41084	2.89167	2.30215	4.48647	2.88796	4.45538	4.10945
451669	2.41658	2.89982	2.48989	4.03909	5.08079	3.34406	3.34745	7.51333	4.86634	2.76592	4.30936
349824	4.52425	5.75291	4.35237	4.83403	3.32627	4.44943	3.73303	2.15094	3.07541	2.09929	2.4402
436167/209558/	4.52187	4.0266	5.33132	2.58546	3.47298	3.85861	4.71292	3.33688	2.02538	4.66667	1.95128
436495	2.43772	2.47291	3.17742	5.15772	4.79622	5.53064	2.73873	2.84227	4.56191	4.05193	2.15726
436386	2.91707	3.80318	2.98419	3.78352	4.30322	3.22979	3.16375	4.28496	3.75054	3.29874	5.36583
452712	4.20821	3.32266	3.47438	3.17601	4.54972	3.59824	3.73303	3.70072	3.66754	3.4909	2.694
363772	5.18092	2.95343	3.42113	2.9374	2.5467	2.74706	2.50404	5.72623	3.9975	3.13479	5.26155
465373/54553	3.88741	3.52615	2.36232	3.64915	2.91845	3.13876	3.08489	3.30053	3.40538	6.4599	1.97693
360940	3.40462	2.89982	3.17742	3.76845	5.06818	3.80972	4.67349	2.20617	2.21283	3.47815	2.61795
437396	4.6828	4.14968	2.91263	3.8234	4.03503	5.02227	4.3061	2.5889	1.05004	0.988154	1.6436
466778/257030/250774/	5.88807	3.90353	4.50103	2.09913	2.5467	3.68927	2.832	3.26417	3.02217	2.31513	2.00517
373449	3.24131	2.74994	2.24618	2.18045	3.28268	3.59824	4.46098	3.30053	2.59401	4.67122	2.3385
438414	4.40904	2.95623	3.77267	2.63851	2.3564	2.10735	2.95124	3.51951	3.23938	3.28598	3.85217
454160/256130/459337	2.11349	3.27313	2.10619	1.88313	4.16912	4.14784	3.01948	4.23113	4.18292	2.66486	1.79919
441122/364023	3.09677	2.89982	3.27837	2.67839	3.00896	3.11551	2.26272	3.39212	3.10517	4.3151	3.3385
104191	1.92904	3.60249	2.60326	2.63851	2.76422	3.04247	3.36185	2.82676	3.37563	2.92987	3.64618
463777	3.22017	2.62966	2.79372	3.49971	3.58362	2.98178	2.91181	2.42657	3.32238	2.71858	1.12993
431772	3.23074	3.27313	3.80206	2.57039	2.34379	2.5294	3.77246	3.13678	3.02217	2.13388	1.5419
470138/444990	3.23074	4.3731	5.855	2.24858	2.60114	3.29665	1.49534	3.06266	2.07862	1.74772	0.846998
456427	5.5263	3.75237	2.62988	2.18045	1.9758	2.71672	2.6993	2.28029	1.40146	2.93441	1.07863
450290	3.90855	3.95306	7.01754	1.72238	2.1661	1.88969	1.47031	1.43931	2.12983	1.55556	1.43762
117831/204066	2.58227	2.54925	2.05295	3.44476	2.78059	3.53756	3.25418	1.84233	1.91888	1.54918	2.4402
422986	3.69133	3.6561	2.98696	2.58357	4.07109	1.85935	1.64339	2.36992	1.99358	1.7541	0.926537
421007	1.79744	0	2.43942	3.12295	4.29237	4.46179	4.75236	1.11182	1.26725	3.46085	1.41197
447067/446936	2.92527	2.89982	2.91852	2.03289	2.57392	3.09135	2.96565	2.57143	2.23429	2.36247	1.36157
434886	3.04047	2.49971	3.17742	2.92045	2.50687	2.3359	1.95694	2.36992	2.58775	2.29145	1.43762
455074	2.59865	3.07651	2.86805	2.70664	1.60781	3.29665	2.07902	1.71494	2.29583	2.31513	2.61795
445775/441197/441326	0.640281	1.84658	1.29109	1.9117	1.63503	2.59626	0.901029	3.30053	4.10196	4.45538	5.15985
435466	2.42953	2.40624	2.2728	2.90915	2.79144	2.74706	2.09059	2.18729	2.02538	2.13388	2.07863
438719	2.09234	1.60323	2.82034	2.67839	2.38362	2.23399	3.04451	2.42515	2.21283	3.28598	1.18033
465316	1.93141	1.60323	2.07957	1.96476	1.75828	1.67203	1.45591	3.37323	3.02421	3.12841	4.39148
99665	1.79744	2.34983	2.73083	1.27938	1.9758	2.07701	1.27221	3.17313	3.02217	2.52642	3.41455
310333	1.74934	2.35671	1.98728	1.57482	2.27298	3.21799	2.55409	3.37323	1.88913	2.21127	2.20857
438723	1.76811	1.40661	3.42113	2.7597	2.50687	2.42131	2.832	2.07878	2.53654	2.72496	0.231634
365759	2.26622	2.49971	3.01081	2.1142	2.01563	1.86553	1.70785	1.64082	2.59605	2.11659	3.64269
439420	0.659046	0.876555	0.600787	0	0	0	0.371179	5.59774	4.61312	7.1958	6.93338
447532	5.95993	2.37664	3.39728	2.24858	2.23315	2.10735	1.90595	0.401609	0.675125	1.18669	0.898301
444395	1.93961	1.77304	2.43664	2.03289	2.85849	2.40894	3.21759	1.56867	2.43004	2.14026	1.51366
454655	1.11963	2.47978	1.5054	1.4687	2.95452	2.07083	1.81268	3.22837	2.40029	3.11566	2.05298
107327	2.42715	2.89982	3.58774	2.16726	1.30687	1.92621	1.08473	1.64082	2.24259	1.95264	2.05298
68429	1.96894	1.92979	1.5054	3.23096	2.72439	2.92819	2.96565	1.20286	1.75492	1.14573	0.872649
99428	1.63414	1.82665	2.07957	1.97983	2.08268	2.6266	1.90595	2.11655	1.75492	2.37339	3.13161
463727	0	0	0	1.70731	2.13888	3.80972	1.95978	4.74322	2.7005	3.10474	3.15726
432610	3.91675	3.34947	3.63545	0.726816	0	0.331933	0.158671	3.84699	1.18425	1.57285	3.85217
98480	3.38585	3.60249	3.34403	1.57482	1.11658	1.37662	1.13856	1.47708	1.53771	2.13388	0.463268
421733	1.28056	1.57642	1.83863	0.524312	0.190299	0	0	6.05317	2.8582	3.51457	5.08639
433456	1.62594	0.326566	0.767399	0	0.190299	0.150796	0.608713	6.05458	2.72195	3.41351	7.31711
437409	2.43772	1.92012	2.4605	2.03289	2.1661	2.07083	1.86652	1.56867	1.53771	1.95901	1.28203
424731	2.40019	1.79985	1.47878	0.942506	2.30396	2.90403	2.71371	1.29445	1.99358	1.7368	0.231634
426015	2.41896	2.42617	1.72249	0.537499	0.708758	2.3786	0.158671	2.88003	1.69541	1.12206	4.49318
423253/371835	1.93961	3.3934	1.09785	2.24669	1.76913	2.5294	1.58955	1.5309	2.05309	0.77232	0.796602
436140/436592/436936	0.993854	2.07968	0.380929	0.202504	0	0.706571	0	3.48174	3.36733	1.78414	10.5231
471030	0.171501	0.800215	0.714153	2.04796	2.01563	1.55157	2.07902	3.73849	2.21283	2.72496	3.25896
418961	1.45444	1.02644	1.72249	1.65614	2.1099	1.92621	2.07902	2.02355	2.07862	2.34517	2.07863
423306	1.6048	1.84658	1.34156	1.70919	1.67486	1.86553	2.19826	2.02355	1.56746	2.29145	1.97693
431920	3.22255	1.65276	3.56112	1.66932	2.34379	2.38478	1.2434	0.510116	0.592124	0.789615	0.307682
427850	1.93961	1.79985	1.74911	1.84357	1.30687	1.70855	1.29723	2.62525	1.214	2.14026	1.90089
441505	3.43396	2.37664	2.53759	1.45363	1.60781	1.88351	1.90595	1.13071	0.809334	0.964483	0.564967
467752	1.29113	2.19995	2.10342	2.50414	1.52439	1.74508	1.56358	2.13402	1.59721	1.19307	2.00258
430491/68276/73501/	1.95018	2.97616	2.19571	2.12739	2.12627	1.37662	1.33667	1.11182	1.05004	1.14573	1.18033
450776	1.29113	1.57642	1.72249	1.83038	1.49717	2.07701	1.70785	1.8598	1.97213	1.7541	1.97693
431858	1.28056	1.57642	1.53203	2.70476	1.90499	1.52742	2.2521	1.53231	1.48446	1.35064	1.6436
433662	2.07596	1.353	2.00247	2.26176	1.93597	2.25815	2.64831	1.51484	0.21721	1.18669	0.333333
464382/458914	1.47321	1.97653	0.815103	1.57482	1.22722	0.663866	0.688521	2.13402	2.02538	2.3215	5.21025
108015	1.45206	1.79985	1.31494	2.45108	2.60114	2.26433	1.86652	1.13071	1.35025	1.1694	0.872649
433800	2.06539	1.52281	1.81478	2.19363	1.46111	0.633525	0.832786	2.31468	1.214	1.91167	1.41197
458081	2.12168	2.07968	1.5054	0.995565	1.41752	1.0385	1.33667	1.80456	2.02538	1.53189	2.28462
450994/442900	1.94199	1.75311	1.67202	1.50669	1.98841	1.89587	1.70785	1.53231	1.07979	1.36794	1.00258
446353/439634	1.93141	1.65276	1.69587	0.995565	1.17278	1.30357	0.886624	2.62328	2.18308	1.59015	1.00258
433371/103684	2.26622	2.12641	1.48155	2.05926	1.55161	3.07899	1.08473	0.565353	0.621877	0.409831	1.97693
441623	1.61537	1.37981	2.00524	1.99301	1.44474	1.55776	0.78179	2.07878	1.10955	1.92897	1.10428
468687	0.334808	0	0.166612	0	0	0	0	4.28637	3.94426	4.47905	6.16243
433056	1.47083	1.39974	1.17218	0.673757	1.70208	1.66585	0.872218	1.65829	2.48329	2.11021	1.87523
466558	1.4814	1.17632	0.499837	0	0.735978	0.150796	0	3.68325	3.80175	2.11659	4.0838
69838	3.10734	1.77304	2.07957	1.06369	0.899056	0.519252	0.674115	1.45819	1.80816	1.36794	2.05298
435533/442561	2.89831	2.6496	2.05572	0.726816	0.531067	0.851185	0.688521	1.29445	1.297	0.947188	1.90089
121729	2.90888	2.05007	2.75468	0.471253	1.11658	1.41314	1.35107	0.565353	0.996791	1.92897	0
201201	0	0	0	0	0	0	0	5.83419	2.56629	3.67852	6.36583
370690	1.3017	1.27666	1.91573	1.06369	0.966105	1.07503	1.29723	1.87869	1.65046	2.13388	1.95128
421885	0.793017	2.00334	1.33879	1.31926	1.70208	1.55776	1.13856	1.64082	2.24259	1.36794	1.10428
239558/247949	1.29933	1.17632	0.93124	0.740002	1.9758	2.26433	2.10405	2.02355	1.214	1.14573	0.231634
63063	1.29113	1.54962	0.767399	0.793062	0.681537	1.00816	1.88092	2.18729	1.297	1.53189	3.05557
432299	1.44387	1.42654	1.29109	1.21126	1.45734	1.89587	0.926055	2.02496	0.996791	1.14573	1.41197
70774	2.27442	1.87619	1.69864	0.403124	0.30094	0.633525	1.34823	1.71297	1.75492	0.977235	2.00517
125588	2.61742	1.42654	2.87082	1.64295	1.48456	1.0385	0.940461	0.784333	0.675125	0.970859	0.872649
109298	1.09849	1.57642	1.26446	1.37232	1.1564	1.74508	2.06462	1.34969	1.56746	1.7541	0.333333
349920	1.4814	0.979699	0.93124	1.45363	1.26705	1.88969	1.13856	1.64082	1.26725	1.35064	1.66925
440464	1.15478	1.3234	1.36541	1.25113	1.52439	2.74088	3.04451	0.966961	0.592124	0.783238	0
352743	1.29113	1.12958	1.07123	2.18045	1.30687	2.43928	1.80111	0.565353	1.53771	0.765943	0.641015
423445	0.458209	1.60323	0.761857	0.808131	1.35047	2.45165	2.6339	0.711627	1.85937	1.16302	0.539316
464758/119762	1.3099	0.653133	1.38927	1.06369	1.64764	1.52123	1.73382	1.44072	1.10955	1.74772	0.872649
453164	2.11349	1.57642	2.24618	1.45363	1.63503	1.1893	1.13856	0.401609	0.487668	1.32697	0.564967
100546	2.72681	2.74994	1.97862	0.268749	0.681537	1.24998	0.52985	0.711627	0.996791	1.13935	0.694902
448179	1.80564	0.803014	1.04738	1.72426	1.30687	0.633525	1.49534	2.64413	1.21604	0.362489	1.43762
444073	1.12783	1.24986	1.28832	1.46682	1.26705	1.27323	1.61458	1.07547	0.915829	0.543733	1.87523
414165/79680	1.93961	3.20646	2.32328	1.01064	1.48456	1.3401	0.78179	0.401609	0	0.204915	0.77095
437585	0.324237	0.726674	1.38927	1.84545	1.89238	1.21964	1.90595	1.13071	1.67396	1.34427	1.25638
226502	1.46263	1.24986	1.17495	0.861191	1.26705	1.52742	1.29723	1.11182	1.56746	0.783238	1.51366
456930/459428	1.57784	0.149881	0.499837	0.403124	1.25444	1.49089	0.713547	2.82676	1.18425	2.29145	0.463268
259662	2.11349	1.54962	2.43387	0.605628	0.708758	0.482729	1.20397	0.911724	0.56237	1.55556	0.539316
97208	3.43158	2.05287	2.5794	0.740002	0.641709	0.790503	1.38766	0.163744	0	0	0.333333
464495/471310	1.1384	1.12678	2.15667	1.50857	1.52439	0.91805	0.940461	2.82676	0.374913	0.783238	0.307682
426672	0.975089	0.726674	0.738005	1.52176	1.22722	1.41314	1.61458	1.49596	1.07979	0.742272	1.97693
215905	0.795395	0.476447	0.690301	2.05926	1.67486	1.96274	1.2578	1.07547	0.675125	1.33335	0.872649
453108	1.29933	1.02644	2.10619	2.60053	1.30687	1.88969	0.886624	0.74798	0.592124	0.181244	0
470643	0.171501	0.746606	0.166612	3.02845	2.41084	1.52742	1.65401	0.382725	1.26725	1.1694	0.564967
61734	1.11725	1.39974	0.740776	0.861191	1.52439	1.1893	2.11846	1.49596	0.645371	0.988154	0.872649
120739	0.458209	0.176686	0	1.79051	2.51063	2.34826	2.41077	0.76545	0.270458	1.57923	0
125651	0	0.653133	0.714153	0.658687	1.10397	0.633525	1.70785	2.64555	1.75492	1.54918	2.00258
455268	0.948131	0.923291	0.550312	1.64295	0.792179	1.1466	2.07902	1.8598	1.56746	0.584699	0.898301
237243	2.59284	1.92292	1.67479	0.942506	0.859228	0.820844	0.991457	1.18398	0.187457	0.181244	0.307682
104037	0.841118	1.42374	1.36541	1.18488	0.735978	0.362274	0.396205	1.96886	0.651631	3.12841	1.12993
202627	0.985661	1.24986	1.14833	0.848004	1.26705	1.1893	1.13856	1.13071	1.53771	1.1694	1.10428
362530/349981	0.487545	0.876555	1.14833	1.65614	1.89238	1.55776	2.06462	0.911724	0.77958	0.783238	0
413706/469986	1.77868	1.92292	1.04738	1.00875	1.22722	1.1893	0.674115	1.07547	0.187457	0.561028	0.539316
452973	1.1384	1.47328	1.31494	0.92932	1.26705	1.0385	0.91165	0.911724	0.645371	0.759567	2.00168
217082	1.62594	1.79985	1.36819	1.40057	1.30687	1.1466	0.410611	0.382725	0.434421	0.362489	2.07863
438690	1.27237	0.776209	2.27003	0.471253	0.340769	0	0.52985	1.69606	1.35025	2.12296	1.43762
439544	0.803588	0.299762	0.333225	0.671873	0.558288	0.814662	0.688521	1.69606	1.97213	2.55009	1.79919
459409	0.803588	1.67677	1.17218	1.45363	1.26705	1.3401	0.926055	1.2581	0.457915	0.765943	0.694902
446040/458818	2.23689	2.3031	0.907388	1.65425	0.531067	0.784321	0.515445	0.182628	0.975337	0.783238	0.539316
453346/457729	1.12783	1.09998	0.357077	1.25113	1.11658	1.1893	1.29723	0.911724	1.62071	1.35064	0.872649
456412	1.63414	1.47328	1.5054	0.592441	0.558288	0.670048	0.569282	1.13071	1.35025	1.55556	1.10428
243373/98076	0.648475	0.326566	0.166612	2.38295	1.93597	1.82283	2.39637	1.13071	0	0.198539	0
221795	0.916417	0	0.952322	2.9509	1.30511	2.05228	2.33759	1.587	0	0	0
432360	0.50631	0.950096	1.1988	1.71108	1.7855	1.22582	2.38196	0.565353	0.945583	0.584699	0
451313	1.11725	1.47328	1.29109	1.45363	1.41752	1.88969	1.29723	0.327488	0.621877	0	0.333333
465924	1.95018	2.02327	1.12448	0.916133	0	1.0385	0.515445	1.11182	0.645371	1.36156	0.948697
447448	1.10087	1.353	0.907388	0.726816	1.00593	1.52742	0.940461	1.09435	1.07979	0.601994	1.12993
438537	2.26622	1.77991	0.574164	0.403124	0.899056	0.700389	0.594308	1.07547	1.02654	0.584699	0.926537
461703	0	0	0	0	0.15047	0.519252	0.212508	2.5889	3.37563	2.9235	2.61795
357995	1.00205	0.996832	0.957863	0.268749	0.367989	0.519252	0.371179	2.04243	0.996791	1.35064	2.74788
464769	1.47321	1.12958	1.64816	0.848004	1.23982	0.924231	1.2578	0	0.996791	0.567404	0.463268
463669	0.956325	1.09998	0.547541	1.12994	1.0097	1.15896	1.09913	0.948077	1.07979	1.33335	0
432765	1.14897	0.299762	0.767399	0.71363	0.668929	0.555775	1.08473	1.91504	0.975337	0.77232	2.95128
197288	1.29113	0.77341	0.740776	1.06369	1.48456	1.74508	1.70785	0.365255	0.675125	0.403455	0.333333
452477	0.948131	0.149881	0.166612	0.403124	0.60188	1.37044	1.22899	1.75129	1.78467	1.92897	0
98504	1.58841	1.3262	1.1217	0.726816	0.708758	0.519252	0.727953	1.42184	0.592124	0.970859	0.564967
470207/464163	2.12168	1.52969	1.09785	1.85676	0.558288	1.3401	0.212508	0.163744	0.809334	0.204915	0
443238	0.803588	0.699869	1.36541	0.861191	1.08935	1.1893	1.35107	0.711627	0.21721	1.74772	0.231634
464891	0.784823	0.653133	1.09785	1.21126	0.859228	1.18312	0.832786	0.89284	0.645371	1.14573	0.463268
223952	1.12783	1.04357	1.36541	0.592441	0.926277	0.706571	0.78179	0.784333	1.13304	1.35064	1.28203
58819	1.1384	0.549988	0.981715	0.658687	1.11658	1.1893	1.82708	0.784333	0.457915	1.35064	0
440046/439006/471710	0.956325	0.149881	0.907388	1.11675	1.2	0.89389	1.13856	1.34969	0.809334	1.53826	0
98778	0.975089	0.699869	0.93124	1.06369	1.45734	1.33391	1.03089	1.058	0.998831	0.181244	0.307682
441664	0.956325	1.57642	0.714153	0.403124	0.531067	1.40696	2.26651	0.546469	0.77958	0.584699	0
441601	1.46263	1.09998	2.05572	0.268749	1.41752	0.663866	0.52985	0.510116	0.187457	1.57285	0
204791	0.324237	0.149881	0	1.13182	0.708758	1.18312	1.86652	1.47708	1.65046	1.1694	0.796602
444335	0.956325	0.699869	0.957863	0.592441	0.899056	0.706571	0.926055	1.34969	1.3205	0.584699	1.41197
433882	0	0	0	1.41376	2.46704	2.19128	1.4415	0.875371	0.270458	0.584699	0
243741	1.60718	0.626328	1.28832	1.14501	0.982477	0.663866	0.886624	0.510116	0.457915	0.759567	0.231634
75659/206438	2.11111	1.12958	0.690301	0.861191	0.60188	1.37044	0.634684	0.692743	0.434421	0.362489	0
198755/98874	2.22951	0	2.12173	0	0	2.80979	2.76261	0	0	0	0
451959	0.841118	0.952895	0.333225	0.671873	0.30094	0.452388	1.29723	0.911724	0.592124	0.561028	3.13161
465517	3.41281	2.50939	2.98419	0	0	0	0	0	0	0	0
465242/457401	1.14897	0.876555	1.14833	1.2662	0.859228	0.639707	1.04529	0.565353	0.404667	0.765943	0.641015
435556	1.75991	1.57642	1.48155	0.592441	0.491239	0.301592	0.821221	1.75074	0	0	0.231634
249981/466567	0.152736	1.02644	0.333225	0.403124	1.26705	1.55776	1.33667	1.13071	0.645371	0.964483	0.231634
425537	0	0	0	0	0.30094	0	0.158671	3.28306	2.15958	1.91805	2.4402
350774	0	0.623529	1.00834	1.52176	1.45734	0.881526	0.979892	0.911724	1.07979	0.584699	0.846998
435764	0.152736	0.149881	0	0.403124	0.45141	0.633525	0.317342	2.97304	1.53771	1.55556	1.41197
439990	0.822353	1.15638	1.12448	0.268749	0.859228	0.482729	0.476013	1.05658	1.16279	0.789615	1.12993
470318	0.801211	1.09998	1.57973	0.592441	0.558288	0.706571	0.940461	0.74798	0	1.37431	1.10428
422781	0.632087	1.353	1.09508	1.05051	0.748586	1.0385	0.994298	0.784333	0.862582	0.403455	0.333333
467601/467558	0.661423	0.950096	0.791251	0.471253	0.558288	0.525434	1.49534	1.98719	0.996791	0.198539	0.463268
448169/459670	0	0	0	0	0.217519	0	0	3.08154	1.61867	2.9235	1.97693
427076	0.803588	0.699869	1.33879	1.18488	1.11658	1.0385	1.13856	0.346372	0.404667	0.584699	0.231634
/247904/241150	1.4333	1.50288	1.33879	0.458067	1.04953	0.670048	0.926055	0.911724	0	0.198539	0
111549	0	0	0	0	0	0	0	2.51619	1.67192	2.69491	2.80177
461669	0.640281	0.923291	1.31494	1.05051	1.11658	1.0385	0.979892	0.382725	0.945583	0.584699	0
423492	1.59423	1.27666	1.48155	0.268749	0.30094	0.301592	0.713547	1.03911	0.374913	0.759567	0
456227	4.22935	1.82945	1.91296	0	0	0	0	0	0	0	0
454930	0	0.149881	0	1.18488	1.07675	0.670048	0.569282	1.69606	0.862582	1.7368	1.10428
459906	0	0	0.166612	1.06369	0.792179	1.70855	1.47031	0.966961	0.675125	0.947188	0.872649
356638/366417	1.31809	0.653133	0.523689	0.726816	1.07675	0.820844	0.926055	0.218981	0.270458	1.14573	0.796602
106750	0.822353	0.653133	0.598016	1.06369	1.33409	1.52123	1.86652	0	0.21721	0.198539	0
414266	0.811782	0.549988	1.33879	0.726816	0.899056	0.851185	0.727953	0.565353	0.862582	0.584699	0.539316
424447	0.487545	0.726674	0.764628	0.726816	1.11658	1.21964	1.13856	0.565353	0.270458	1.39798	0
204745	1.12783	1.02644	0.93124	0.524312	0.641709	0.519252	0.727953	0.729096	0.809334	0.970859	0
438676/243903	1.29933	1.24986	0.499837	1.21126	0.641709	1.00198	0.317342	0.67386	0.645371	0	0
466878	0.803588	1.02644	0.93124	1.31926	1.23982	0.851185	0.926055	0.163744	0.187457	0.181244	0.231634
453643	1.47083	0.979699	2.48712	0	0.45141	0.301592	0.727953	0.182628	0.56237	0.567404	0
210675/444719	2.46706	2.20275	1.48155	0.405007	0	0	0	0	0.56237	0.204915	0.307682
247589/100149/219446	0.956325	0.476447	0.166612	0.592441	0.558288	0.519252	0.569282	1.23921	1.86767	0.601994	0.948697
461595	0.152736	0.326566	0.574164	0.592441	0.775807	0.519252	0.569282	1.6597	1.56746	0.970859	0.872649
106752	0.985661	0.923291	0.740776	0.389938	0.367989	0.338115	0.767384	0.911724	0.675125	0.789615	1.6436
460564	1.76811	1.05324	0.357077	0.405007	0.491239	0.663866	0.158671	0.729096	0.862582	0.379784	1.10428
364165	0.640281	1.11991	0.547541	0.779875	0.585508	0.91805	1.08473	0.856487	0.592124	0.765943	0
105039	0.803588	0.726674	0.574164	0.92932	0.899056	1.04469	1.08473	0.528999	0.187457	0.584699	0.463268
229382	0.632087	0	0.499837	0	0	0	0	1.47708	0.374913	1.13481	5.16243
435359	0.476974	0.596725	0.767399	0	0	0	0	1.29445	1.80816	1.94172	1.97693
237306	0.822353	0.923291	0.93124	0.592441	0.558288	0.519252	0.569282	1.13071	0.945583	0.584699	0.564967
471726/439298	0.316044	0.326566	0.190464	0.726816	0.926277	1.06885	1.56358	0.565353	1.07979	0.964483	0.307682
222552/234878	0.966896	1.14951	0.166612	1.31926	0.775807	0.519252	0.356774	0.692743	0.457915	0.198539	1.33592
98564	0.650852	0.503252	1.14833	0.848004	0.340769	0.89389	0.356774	2.06131	0.187457	0.567404	0.333333
462020/463509	1.14659	0.829818	1.14833	0.673757	0.625337	0.482729	0.356774	0.382725	0.592124	0.970859	0.564967
372733	0.171501	0.149881	0.357077	1.65614	1.30687	1.3828	1.56358	0.510116	0.187457	0.38616	0
215904	0.996232	1.09998	1.14833	0	0.708758	0.549593	0.713547	0.74798	0.404667	0.584699	0.898301
114244	0.632087	0.476447	0.523689	0.471253	0.45141	0.845003	0.979892	0.565353	1.35025	0.584699	0.872649
459442	0.985661	1.60323	1.5054	0.202504	0.558288	0	0.569282	0.565353	0.457915	1.17577	0
441219	0.966896	1.02644	0.574164	0.726816	0.708758	0.857367	0.569282	0.565353	0.675125	0.584699	0.231634
225503	3.10972	1.2368	1.52371	0	0	1.29269	0	0	0	0	0
437070	0.487545	0.84975	1.09785	0.726816	0.708758	0.670048	0.569282	0.565353	0.675125	0.584699	0.564967
242148	0.784823	0	2.24618	0.539382	1.11658	1.0385	0.940461	0	0.21721	0.403455	0
444671/452573	0	0.326566	0.574164	1.79051	2.1661	1.12244	0.872218	0	0.187457	0	0
414694	1.78687	0.876555	0.764628	0.605628	0.859228	0.670048	0.727953	0	0.374913	0.198539	0
438498/418635	1.1384	1.10278	1.074	0.940622	0.491239	1.19548	0.52985	0	0	0	0
251498/449302	1.2618	0.952895	0.883536	0.268749	0.859228	0.482729	0.158671	1.40492	0.187457	0	0.615364
444279	0	0	0	0	0	0	0	2.64413	1.94441	0.970859	3.46495
447849	0	0.149881	0	0.726816	0.708758	0.670048	0.569282	1.53231	1.65046	0.947188	0.974349
460221/456821	0.632087	0.549988	0.714153	0.336878	0.558288	0.331933	0.926055	0.948077	1.35025	0.970859	0
466422	0.659046	0.726674	0.333225	1.01064	1.29427	1.02614	1.45591	0.182628	0.270458	0	0
364076	0.46878	1.11991	0.767399	0.403124	1.17278	0.67623	1.29723	0.327488	0.270458	0	0.463268
452690/453257	0.479351	0.896486	0.883536	0.537499	0.15047	0.150796	0.515445	1.29445	0.809334	0.561028	0.694902
469905/439393	1.95018	1.7263	1.33879	0	0	0	0	0.510116	0.187457	0.198539	1.10428
447089/446732	1.15716	1.05324	0.93124	0.389938	0.367989	0.700389	0.158671	0.584236	0.487668	0.584699	0.872649
52343/248473	0.610945	0.373303	0.574164	0.524312	0.938885	0.736912	1.08473	0.711627	0.487668	0.783238	0.231634
462433	0	0	0	0.605628	1.1438	1.71473	2.09343	0.182628	1.24375	0	0
445628	0	0	0	0	0	0	0	2.20617	1.13304	1.73043	3.08122
444211	0.956325	0.950096	0.574164	0.592441	0.558288	0.519252	0.569282	0.382725	0.404667	0.204915	1.7453
68288	0	0	0	1.52176	1.11658	1.0385	0.569282	1.34969	0.704879	0.601994	0.333333
198889	0.916417	0.149881	0.333225	0.793062	0.641709	0.301592	0.688521	0.510116	1.26725	0.748648	0
465301	0	0	0	0	0.217519	1.0385	0	2.09767	1.75492	1.14573	1.18033
125355	0.487545	0.84975	0.767399	0.405007	0.15047	0	0.158671	1.33222	0.374913	0.964483	1.7453
441396	0.659046	1.07317	1.33879	0.389938	0.340769	0.331933	0.356774	0.565353	0.862582	0.584699	0.231634
439701	0.334808	0.149881	0.190464	1.65614	0.518459	1.41314	0.674115	0	0.728373	0.958106	0
316549/459681	0.966896	1.09998	0.907388	0.336878	0.558288	0.368456	0.78179	0.565353	0.404667	0.584699	0
355611/355587	0.487545	0.84975	0.574164	0.995565	0.491239	0.603184	0.515445	0.510116	0.270458	0.578323	0.539316
214236/237584	0.621516	0.326566	0.547541	0.471253	0.45141	0.670048	0.569282	1.45819	0.675125	0.584699	0
441394	0.621516	0.84975	0.880765	0.471253	0.30094	0.482729	0.727953	0.692743	0.592124	0.379784	0.231634
359879	0.487545	0.699869	0.574164	0.592441	0.340769	0.331933	0.158671	1.09294	0	1.94172	0.333333
115332	0.632087	0.476447	0.714153	0.268749	0.15047	0.995799	1.50974	0.510116	0.809334	0	0
198215/224172/198213/198212/227291	0.479351	0.726674	0.523689	0.336878	0.708758	0.187319	0.569282	0.565353	0.675125	0.379784	1.847
108014	0	0.149881	0	0.861191	0.775807	0.482729	1.74728	0.401609	1.53771	0.38616	0.231634
432867	0.822353	1.24986	0.907388	0.389938	0.340769	0.881526	0.356774	0.365255	0.187457	0.591075	0
439762	1.44149	0	0.434174	0.524312	0.708758	0.181137	0.198103	0.875371	0	1.7541	0
467137	2.26622	2.02327	1.04738	0.134375	0.190299	0	0.158671	0	0	0	0
432247	1.28056	1.10278	0.833061	0	0.30094	0.301592	0	0.528999	0.592124	0.567404	0.231634
462674	0.811782	0.699869	0.217087	0.524312	0.45141	0.519252	0.515445	0.784333	0.187457	0.578323	0.872649
464569/464347	1.44387	0.84975	1.074	0.592441	0.708758	0.331933	0.78179	0	0	0	0
231682	0.784823	0.549988	0.764628	0.848004	0.558288	0.670048	0.410611	0.382725	0	0.403455	1.20598
420318	0.659046	0.876555	0.574164	0.592441	0.558288	0.519252	0.569282	0.565353	0.404667	0.584699	0.231634
450596	0.514503	1.05324	0.624639	1.07688	0.190299	0.368456	0.396205	0.692743	0.374913	0	0.796602
448870	1.28876	0.653133	0.166612	0	0.15047	0.150796	0.476013	0.89284	0.862582	0.584699	0.796602
76636	0.985661	0.952895	0.357077	0.389938	0.531067	0.519252	0.371179	0.565353	0.404667	0.561028	0.231634
432160	0.487545	0.549988	0.574164	0.592441	0.558288	0.519252	0.569282	0.565353	0.675125	0.765943	0.231634
223077	0.640281	0.726674	0.574164	0.592441	0.558288	0.519252	0.356774	0.565353	0.675125	0.379784	0.539316
252372	0.487545	0.77341	0.550312	0.92932	0.748586	0.338115	0.356774	0.346372	0.457915	0.379784	0.846998
440279	0.479351	0.449643	0.333225	0.403124	0.681537	0.519252	0.569282	0.510116	0.675125	0.584699	0.539316
371417	0.498116	0.326566	0.523689	0.726816	1.04953	0.820844	0.410611	1.0222	0	0.403455	0
124902	0.811782	0.950096	0.740776	0.336878	0.926277	0.670048	0.515445	0.346372	0.404667	0	0
459231	0.479351	0.77341	0.764628	0.511126	1.1564	0.519252	1.1924	0.401609	0	0.38616	0
461590	0	0.223422	0	0	0	0	0	1.67717	0.892335	1.52551	2.59579
431800	0.343002	0.699869	0.407552	0.471253	0.708758	0.519252	0.371179	0.729096	0.675125	0.584699	0.564967
61467	0.487545	0.549988	0.574164	0.592441	0.558288	0.519252	0.569282	0.565353	0.675125	0.584699	0.564967
310116	0.487545	0.549988	0.981715	0.458067	0.407818	0.368456	0.806816	0.729096	0.187457	0.584699	0.564967
100015	0	0	0	1.13182	1.60781	1.0385	1.33667	0	0.374913	0.204915	0
448569	0.487545	0.549988	0.764628	0.673757	0.735978	1.00816	0.940461	0.346372	0	0	0
234180	0.163307	0.353371	0.574164	0	0.217519	0	0	1.07547	1.10955	1.37431	1.77095
437297/260041	0	0.950096	0.166612	0.645501	0.15047	0.150796	0	1.51343	0.270458	1.36794	1.28203
449195	0.659046	0	0.166612	0.405007	0.886448	0.857367	0.317342	0.856487	0.749827	0.181244	0.231634
454249	0.152736	0.576793	0	1.18488	1.33409	1.0385	1.09913	0	0.187457	0	0
444126/443171	0.795395	0.9769	1.36541	0.202504	0.217519	0.700389	0.158671	0.218981	0	1.01182	0
439733	0.993854	0.299762	0.93124	0.471253	0.708758	0.851185	0.356774	0.163744	0	0.181244	0.231634
464856	0.152736	0.596725	0.600787	0.863074	0.217519	0	0.158671	0.985845	1.21604	0.789615	0.77095
210462	0.632087	0.803014	0.550312	0.268749	0.926277	1.00816	0.727953	0.163744	0	0	0
421687	0.640281	0.149881	0.357077	0.605628	0.832007	0.452388	0.52985	0.346372	0.187457	0.765943	0
438638	0	0.400107	0.407552	0.202504	0.407818	0.549593	0.569282	0.729096	0.675125	0.970859	1.18033
462180	1.11963	1.02644	0.716924	0.537499	0.30094	0.338115	0.158671	0.327488	0.187457	0	0
466885	0.784823	0.746606	0.383699	0.255563	0.708758	0.519252	0.356774	0.528999	0.404667	0.403455	0.231634
431669	0.487545	0.549988	0.166612	0.336878	0.340769	0.519252	0.212508	0.74798	0.592124	0.765943	0.872649
64275	0.640281	0.549988	0.740776	0.389938	0.340769	0.187319	0.158671	0.163744	0.892335	0.765943	0.641015
222186	1.61775	1.14671	0.357077	0.471253	0.367989	0.301592	0.476013	0	0	0	0
456063	0.487545	0.400107	0.166612	0.458067	0	0.670048	0.767384	0.74798	0.704879	0.584699	0.615364
456056	0.487545	0.549988	0.407552	0.592441	0.558288	0.519252	0.940461	0.401609	0	0.60837	0.333333
202121	1.4814	1.94973	1.53203	0	0	0	0	0	0	0	0
68664	0.50631	0.549988	0.407552	0.861191	0.30094	0.482729	0.356774	0.346372	0.487668	0.403455	0.307682
432474	0.487545	0.353371	0.407552	0	0.367989	0.368456	0.410611	0.76545	0	0.783238	1.847
Q4G387	0.803588	0.726674	0.764628	0.255563	0.558288	0.519252	0.569282	0	0.21721	0.379784	0.231634
421745	0.964518	0.503252	0.547541	0	0.217519	0.181137	0.198103	0.911724	0.374913	0.204915	1.10428
420280	1.28056	0.800215	0.550312	0.511126	0.367989	0.150796	0	0.528999	0.621877	0.204915	0
441131	2.26384	1.353	0.907388	0	0	0	0	0	0	0	0
352039	0.640281	0.699869	0.383699	0.592441	0.748586	0.700389	0.158671	0.346372	0	0.198539	0.539316
467237	0.171501	0.400107	0.407552	0.726816	0.708758	1.0385	0.569282	0.163744	0.187457	0.584699	0
433885	0.458209	0.599524	1.10062	0.403124	0	0.555775	0.317342	0	0.404667	0.783238	0
95285	0.811782	0.326566	0.357077	0.134375	0.340769	0.857367	0.198103	0.528999	0.21721	0.379784	0.463268
434393/458637	0.152736	0.446844	0	1.10357	0.367989	1.1893	0.198103	0.74798	0.487668	0.379784	0
198992/253074	0.814159	0.549988	0.907388	0.592441	0.966105	0.519252	0.356774	0	0	0	0
225047	0.152736	0.223422	0	0.726816	0.558288	0.482729	0.212508	0.546469	0.675125	0.584699	1.10428
96729/213616	0.334808	0.149881	0.166612	0.794945	0.340769	0.851185	0.554876	0.565353	0.404667	0.584699	0
446958	1.1384	0	0	0.876261	0.832007	0.995799	0.476013	0	0	0	0
439928	0	0.829818	0	0.134375	0.15047	0.181137	0	1.13071	0.809334	0.204915	1.97693
445002	0.956325	0.299762	1.09785	0.537499	0.340769	0.857367	0	0	0	0.181244	0
355103 /355087/371770/365774/359918/369229/360801/350722/351789/254665/195792/360994/312979/366377/361541/362066/373642/315727/310539/350095/352226/360557/361588/350107/363154/365532/ /368882/362186/366483/358519/315403/352708/354038/361353/370068/311149/359899/365724/368696/308441/316126/361563/370561/367892/312703/357019/359034/366395/365786/354993/373118/356388/359390/365135/349124/205754/2316…	0.171501	0.400107	0.574164	0.389938	0.558288	0.670048	0.569282	0.565353	0	0.584699	0.564967
249410	1.28056	1.02644	0.217087	0.134375	0	0	0.212508	0.401609	0.621877	0.181244	0.872649
253740	0.661423	0.523184	0.690301	0	0.15047	0	0.569282	0.565353	0.675125	0.379784	0.872649
465353/461327	0	0	0	1.58801	1.18739	0.814662	0.979892	0	0	0	0
240483	1.3099	1.47328	0.407552	0.268749	0	0	0.926055	0	0	0	0
464280	0.152736	0.299762	0.380929	1.2662	0.668929	0.482729	0.713547	0	0.187457	0.181244	0
247902	1.46263	1.3234	1.36541	0	0	0	0	0	0	0	0.463268
451917	0	0	0.434174	1.3494	1.08935	0.187319	1.73666	0	0	0	0
64183	0.171501	0.326566	0	0	0	0	0	1.40296	0.892335	0.947188	1.41197
109740	0.163307	0.596725	0	0.793062	0.15047	0	0	1.11182	0.704879	0.958106	0.231634
434191	0.803588	0.84975	0.574164	0.134375	0	0.331933	0.212508	0.729096	0	0.584699	0.231634
434976	0.458209	0.979699	0.333225	0.268749	0.15047	0.519252	0	1.34969	0	0	0.231634
434985	0.975089	0.699869	0.407552	0.268749	0.30094	0.670048	0.569282	0.163744	0	0	0.231634
448167	0	0	0	0.202504	0.899056	0.700389	0.569282	1.13071	0.675125	0.584699	0
443302/439983	0.305472	0.523184	0	0.268749	0.15047	0.150796	0.158671	0.74798	1.07979	0.591075	0.872649
459047/455270	1.00443	0.829818	0.817874	0	0.30094	0.482729	0	0.601706	0	0.362489	0
243518	1.45444	1.07317	0.907388	0.134375	0.217519	0.181137	0	0	0	0.181244	0
465530	0.819976	0.176686	0.740776	0.726816	0.491239	0.670048	0.554876	0	0	0	0
Q50KB1/443239	0.677811	0.223422	0.574164	0.92932	0.558288	0.181137	1.29723	0	0	0	0
415582	0.316044	0.299762	0.574164	0.726816	0.367989	0.482729	0.212508	0.182628	0.758126	0.181244	0.666667
435590	0.640281	0.876555	0.574164	0.255563	0	0.187319	0.371179	0.565353	0.187457	0.584699	0.231634
445345	0.46878	0.449643	0.523689	0.605628	0.367989	0.488911	0.158671	0.346372	0.457915	0.181244	0
250646/105346	0.152736	0.699869	0.166612	0.861191	0.407818	0.374638	0.569282	0.565353	0.374913	0.198539	0
441330	0	0.326566	0.357077	0.524312	0.721366	0.67623	1.08473	0.346372	0.187457	0	0
54552	0.171501	0	0	0	0	0	4.34175	0	0	0	0
432907	0.152736	0	0.434174	0.255563	0.367989	0.482729	0	0.346372	0.621877	1.54918	0.231634
448744	0.334808	0.149881	0.574164	0.794945	1.11658	0.519252	0.515445	0	0.187457	0	0
454747	1.0903	0.599524	0.767399	0	0	0	0.317342	0.528999	0.592124	0	0
357121	0	0	0	0	0	0	0	1.67717	0.996791	0.964483	1.00258
432012/446400	0.487545	0.549988	0.574164	0.592441	0.558288	0.700389	0.569282	0	0.270458	0	0
236958/252526/462437	0.669617	0.149881	0.598016	1.05051	0.367989	0.857367	0.317342	0.218981	0	0	0
209862	0.514503	0	0	0.808131	0.668929	0.827026	0.940461	0	0	0	0
107292	0.343002	0.523184	0.217087	0.268749	0.367989	0.706571	0	0.565353	0.675125	0.38616	0
113427	1.92084	1.07317	0	0	0	0	0.727953	0	0	0	0
202828	0.171501	0.176686	0.217087	0.458067	0.217519	0.181137	0.569282	0.382725	0.675125	0.584699	1.10428
452508	0	0.530057	0.166612	0	0	0	0	0.837603	0.809334	0.929893	0.872649
249675	0	0.373303	0.550312	0.389938	0.407818	0.857367	0.212508	0.163744	0.21721	0.584699	0.231634
310078	1.12783	0.803014	0.333225	0.268749	0	0.694207	0.198103	0	0	0	0
463419	0	0	0	0.995565	0.708758	0.519252	0.727953	0.163744	0	0.584699	0
417407	0.163307	0.84975	0.574164	0.458067	0.407818	0.181137	0	0.163744	0.270458	0.181244	1.12993
457603	0.621516	0.896486	0.714153	0.134375	0.518459	0.150796	0.569282	0	0	0	0
203737	0.793017	0.476447	0.93124	0.268749	0.15047	0.663866	0.158671	0	0	0	0
99733	1.1384	0.299762	1.1511	0.268749	0	0	0	0.346372	0	0.181244	0.231634
121535/98207/109849/372689/363240/250819/123857/121535/315944/351865/199538	0.621516	0.326566	0.499837	0.268749	0.45141	0	0.317342	0.491232	0.187457	0.181244	0
449867	0.50631	0.923291	0.333225	0.861191	0.340769	0.368456	0.371179	0	0	0	0
102700	0.648475	1.05324	0.690301	0.524312	0.30094	0	0	0.365255	0	0	0
415737	0.824731	0.776209	0.523689	0.403124	0	0.181137	0	0.327488	0.540916	0	0
465079	0.648475	0.223422	0.166612	0.537499	0	0	0	0.565353	0.675125	0.765943	0.231634
434622	0	0	0	0.471253	0.407818	0.519252	0.569282	0.565353	0.862582	0.584699	0
457603/449267	0.621516	0.896486	0.714153	0.134375	0.518459	0.150796	0.569282	0	0	0	0
244160/236222/109149	0	0.326566	0.357077	0	0.15047	0.452388	0.356774	0.182628	0.862582	0.584699	0.539316
453760/71137	0.46878	0.149881	0.600787	0.779875	0.30094	0.301592	0.317342	0.163744	0.187457	0	0.231634
200282	0	0.176686	0	0.658687	0.681537	0.790503	0.767384	0.182628	0	0.198539	0
350878	0.152736	0	0	0	0	0	0	1.45819	0	0.181244	2.59579
444558	0	0	0	0.458067	0	0.452388	0.158671	0.966961	0.540916	1.36794	0
220761	0.458209	0.673065	0.523689	0.471253	0.30094	0.150796	0.158671	0.163744	0.187457	0	0.231634
446102	0	0	0	1.23794	1.11658	1.18312	0.198103	0	0	0	0
429357/427214	0.487545	0.549988	0.407552	0.336878	0.340769	0.150796	0.356774	0.182628	0.187457	0.379784	0.231634
221641	0.487545	0.923291	0.767399	0	0.15047	0.368456	0	0.382725	0.21721	0.181244	0.231634
459986	0.686004	0.699869	0.714153	0.524312	0.15047	0.368456	0	0.327488	0	0	0
448189	0.163307	0.299762	0.333225	0	0.15047	0	0.371179	0.491232	0.728373	0.567404	0.77095
469213	0	0	0.407552	0.458067	0	0	0.212508	0.74798	1.21604	0.584699	0.872649
447372	0.152736	0.176686	0	0.336878	0.435038	0.482729	0.317342	0.930608	0	0.813286	0
439283	0.334808	0.77341	0	0.389938	0.340769	0.700389	0.371179	0.182628	0.21721	0.198539	0.333333
249939	0	0.176686	0.190464	1.23794	0.815635	0.827026	0.317342	0	0.270458	0	0
435229	0	1.05324	0	0	0.518459	0.187319	0.901029	0.327488	0.187457	0.362489	0
95941	0.326615	1.60043	0.380929	0	0.761195	0.561957	0	0	0	0	0
459626	0.479351	0.299762	0.166612	0	0	0	0	1.11182	0.187457	0.379784	1.10428
211530	1.11963	0.803014	0.93124	0	0	0.181137	0	0.218981	0	0	0
107666	0.975089	1.24986	1.14833	0	0	0	0	0	0	0	0
434940	0.975089	1.50008	0.574164	0	0	0	0	0	0	0	0.564967
64403	0.305472	0	0	0.537499	0.30094	0.452388	0	0.565353	0.187457	0.584699	0.231634
Q4G3E4	0.324237	0	0	0.605628	0.340769	0	0	0.911724	0.270458	0.204915	1.10428
317967	0.334808	0.149881	0.383699	0.336878	0.15047	0.331933	0.371179	0.382725	0.404667	0.38616	0.307682
435983/440539	0	0	0	0.874377	0.340769	0.519252	0.476013	0	0	0.970859	0
456079/462894	0	0.400107	0.217087	0.592441	0.558288	0.706571	0.356774	0.346372	0	0.379784	0
440522	0.171501	0.223422	0	0	0.340769	0.700389	0.569282	0.565353	0.487668	0.584699	0
256794/236487	0.316044	0.149881	0	0.389938	0.558288	0.150796	0.569282	0.565353	0.404667	0.198539	0.231634
462864/250333	0.316044	0.373303	0.166612	0.134375	0.367989	0.706571	0.410611	0	0.487668	0.584699	0
372058	0.487545	0.549988	0.166612	0.134375	0.367989	0.706571	0.212508	0	0.21721	0.181244	0.231634
459461	0	0.923291	0	0	0	0.543411	0.212508	0.437962	0	1.13935	0.231634
469192	0	0.353371	0	0.405007	0.966105	0.736912	0	0	0.809334	0.181244	0
448407	0.819976	0.626328	0.380929	0.134375	0.30094	0.362274	0.158671	0.163744	0	0	0
105320	0	0	0	0.726816	0.708758	0.851185	0.569282	0	0	0.379784	0
205807	0	0.223422	0.166612	0.592441	0.558288	0	0.371179	0.584236	0.270458	0.204915	0.872649
455513	0.152736	0.449643	0	0.268749	0.45141	0.603184	0	0.218981	0.487668	0.181244	0.307682
461839	0	0	0	0.537499	1.33409	0.482729	0.52985	0.182628	0	0	0
463708	0.46878	0.223422	0.523689	0.592441	0.407818	0	0.569282	0.218981	0	0	0.539316
466319	0.316044	0	0	0.255563	0	0	0	1.14959	0.374913	0.578323	1.20598
420857	0	0	0	0.592441	0.558288	0.525434	0.317342	0.346372	0.404667	0.584699	0
459143/451539	0.171501	1.02644	0.880765	0	0	0	0.212508	0.218981	0.457915	0.204915	0.307682
196557	0	0.299762	0.357077	0.874377	0.558288	0.639707	0	0	0.187457	0	0
239549	0.171501	0	0	0.202504	1.26705	0.706571	0.926055	0	0	0	0
95010	0.324237	0.149881	0.357077	0	0.340769	0.181137	0.371179	0.784333	0.404667	0.181244	0.231634
432612	0	0.176686	0	0.726816	0.407818	0.519252	0.515445	0	0.862582	0.181244	0
437981	0.163307	0.176686	0.190464	0.336878	0.708758	0.368456	0.410611	0.382725	0	0.584699	0
72143	0	0	0	0.673757	1.23982	0.150796	0.886624	0	0.187457	0	0
112613	0	0	0	0	0	0	0	0.948077	0.374913	0.765943	1.97693
444998/436569	0	0.176686	0.190464	0.458067	0.407818	0.368456	0.410611	0.382725	0.21721	0.38616	0.872649
452430	0.163307	0	0.407552	0.471253	0.558288	0.670048	0.979892	0	0	0	0
111458	0	0.223422	0	0.524312	0.407818	0.549593	0.623119	0.584236	0.270458	0.198539	0
417371	0.152736	0.400107	0.383699	0.202504	0	0	0	0.692743	0	1.1694	0.231634
436330/369783	0.975089	1.20312	0.217087	0.268749	0.15047	0	0	0	0	0	0
449600	0.324237	0.326566	0	0.471253	0.491239	0.488911	0.515445	0.163744	0	0	0
439568	0.152736	0.299762	0.523689	0	0.491239	0.181137	0.317342	0	0	0.988154	0
371798/359367	0.326615	0.176686	0	0	0.190299	0.555775	0.91165	0	0	0.940812	0
467196	0.793017	0.149881	0	0.268749	0.30094	0.784321	0.317342	0	0	0	0
216821	0	0	0	0.524312	0.641709	0.857367	0.940461	0	0	0	0
365981/465146	0	0	0	1.50857	0.15047	0.857367	0.569282	0	0.21721	0	0
436342	1.4333	0.149881	0.166612	0.471253	0.15047	0.150796	0.158671	0	0	0	0
124218	0.152736	0.373303	0.574164	0.458067	0.15047	0.181137	0.356774	0.182628	0.270458	0.584699	0
108180	0.487545	0	0.166612	0.726816	0.491239	0.519252	0.554876	0	0	0	0
465161	0.152736	0	0	0	0	0	0	1.05658	0.945583	0	1.7453
103477/211858	0	0	0	0	0	0	0	1.27557	0.675125	0.584699	1.10428
455417	0.152736	0.149881	0.166612	0.268749	0.748586	1.3401	0	0	0	0	0
455525	0	0.149881	0	1.18488	0.585508	0.73073	0.623119	0	0	0	0
53434	0.832924	0.299762	0.166612	0.336878	0.491239	0.362274	0.158671	0	0	0	0
435150	0	0	0	0	0	0	0.317342	1.31333	0.645371	0	1.02824
98396/201398	0.324237	0.446844	0.357077	1.25301	0.735978	0	0	0	0	0	0
439477/240956	0.334808	0.476447	0.740776	0.268749	0.217519	0	0.356774	0	0.374913	0	0
449829	0.171501	0.223422	0.407552	0.255563	0.407818	0.338115	0.410611	0.401609	0	0.403455	0.333333
438175	0.152736	0.223422	0.217087	0.605628	0.30094	0.482729	0	0.218981	0.758126	0	0
464773	0.324237	0.549988	0.357077	0.134375	0.15047	0.331933	0	0	0.487668	0.379784	0.231634
454486	0.305472	0	0.383699	0	0	0.338115	0	1.11324	0.374913	0.181244	0.307682
64744	0.803588	0.326566	0.574164	0	0.15047	0	0	0.346372	0.270458	0.379784	0
462600	0.93756	0.299762	1.45493	0	0	0	0	0	0	0	0
429577/124378	0.152736	0.176686	0.217087	0.592441	0.558288	0.549593	0.569282	0	0.21721	0	0
227731	0	0.549988	0.217087	0.848004	0.558288	0.73073	0.198103	0	0	0	0
353504	0	0	0	0.403124	0.30094	1.0385	0.713547	0	0	0.181244	0
467855/207020	1.16536	0.176686	0	0	0	0	0	1.43931	0	0	0
350646	0.305472	0	0	0.658687	0.491239	0.150796	0.940461	0	0	0	0
99853	0	0	0.190464	0	0.45141	0	1.2578	0.365255	0	0.397079	0
44977	0.152736	0.149881	0	0.403124	0	0.301592	0.767384	0.74798	0	0	0
114810	0.171501	0.400107	0.357077	0	0	0.150796	0.569282	0.218981	0.21721	0.584699	0.231634
352094/352051/217667	1.2618	0.326566	0.190464	0.389938	0	0	0	0.182628	0	0	0.231634
457851	0	0	0	0	0	0	0	0.74798	2.21283	0.181244	0
Q6VED3	0.487545	0.549988	0.383699	0.336878	0.367989	0.331933	0	0.218981	0	0	0
216177	1.6048	0	0.523689	0	0	0	0	0.346372	0	0	0
243041	0.487545	0.176686	0	0.336878	0.340769	0.519252	0.356774	0.218981	0	0	0.231634
435860	0.316044	0	0.574164	0.336878	0.15047	1.21964	0	0	0	0	0
123375	0.334808	0	0.407552	0.202504	0.491239	0.670048	0	0.163744	0.270458	0.181244	0
443176/438497	0	0	0	0.794945	0.748586	0.181137	0.371179	0.163744	0.187457	0.379784	0
103747	0.152736	0	0.166612	0.134375	0.558288	0.150796	0.940461	0.218981	0.187457	0.181244	0
461035	0	0	0	0	0	0	0	1.20286	0.187457	1.1521	0.231634
457707	0.152736	0	0.190464	0	0	0	0	0.911724	0.675125	0.584699	0.564967
468448	0.171501	0.400107	0.574164	0.202504	0.340769	0.338115	0.569282	0.163744	0	0	0
357080	0	0	0	0	0	0	0	0.784333	0.892335	0.789615	0.872649
460884	0.152736	0.326566	0.166612	0	0.15047	0.663866	0.410611	0.528999	0	0.204915	0
415611	0	0.223422	0	0.202504	0	0	0	0.565353	0.675125	0.783238	0.872649
243977	0	0.149881	0	0.202504	0	0.187319	0.212508	0.74798	0.675125	0.584699	0.333333
449017	0.803588	0.829818	0.880765	0	0	0	0	0	0	0	0
251416	0.316044	0	0.190464	0.134375	0.190299	0.331933	0.569282	0.565353	0	0.38616	0
471796	0	0.223422	1.05881	0.134375	0.75235	0	0	0.547883	0	0	0
371922/439406/464035	0	0.299762	0	0.268749	0.30094	0.482729	0.476013	0	0.457915	0.198539	0
446457/443364	0	0.326566	0.166612	0.134375	0.558288	0.700389	0.371179	0.163744	0	0.181244	0
446127	0.487545	0.549988	0.357077	0.336878	0.15047	0.331933	0.198103	0	0	0	0
468573	0.152736	1.07317	0	0.255563	0	0.181137	0	0	0.434421	0.567404	0
442235	0	0	0	0	0	0	0	1.8598	0	0	0.926537
420201	0.46878	0.699869	0.767399	0.268749	0	0	0	0.218981	0	0	0
462082	0.334808	0.549988	0.217087	0.458067	0.217519	0.331933	0.212508	0.218981	0	0.204915	0
434525	0	0	0	0.255563	0.558288	0.331933	0.410611	0.401609	0.21721	0.584699	0
198903	0.171501	0.800215	0.981715	0.134375	0.340769	0	0.212508	0	0	0	0
314860	0.66724	0.149881	0.714153	0.607511	0	0.362274	0	0	0	0	0
[truncated: 1,068 more rows]
